# Supplementary material for: Integration of genome wide association studies and whole genome sequencing provides novel insights into fat deposition in chicken
Source: Sci Rep. 2018 Nov 1;8:16222. doi: 10.1038/s41598-018-34364-0 (PMC6212401; doi:10.1038/s41598-018-34364-0)
Supplement: Supplementary file 2 — Supplementary Spreadsheet S1 [file 41598_2018_34364_MOESM2_ESM.xlsx]

## Sheet: Sheet1
Trait	GGA_Mb1	SNP ID3	Genomic position	Model frequency	Allele frequency	SNP effect	SNP genotype	SNP Allele frequency (TT founder line)	SNP Allele frequency (CC founder line)
ABF	1_52	rs313050579	52694486	0.0108	0.628	-0.009577	G/T	T:0.08	T:0.50
	1_53	rs312317108	53997943	0.0158	0.386	0.01629	G/A	A:0.88	A:0.14
	1_54	rs15271198	54001671	0.0173	0.616	-0.01779	C/A	A:0.12	A:0.83
	1_179	rs13557213	179317258	0.0111	0.678	0.0109	C/T	T:0.27	T:0.21
	2_30	rs317553502	30447118	0.0138	0.495	0.01185	T/C	C:0.46	C:0.90
	2_61	rs13619262	61925766	0.0527	0.492	-0.04441	G/A	A:0.77	A:0.64
	2_62	rs314667858	62559932	0.0253	0.494	-0.02154	G/C	C:0.75	C:0.82
	27_3	rs315719114	3568370	0.0097	0.508	0.005366	C/T	T:0.65	T:0
	28_4	rs314073448	4847506	0.0038	0.506	0.002049	G/A	A:0.85	A:0.18
ABFP	2_61	rs13619262	61925766	0.0272	0.492	-0.002321	G/A	A:0.77	A:0.64
	2_62	rs14193698	62572541	0.0193	0.497	-0.001634	C/A	A:0.62	A:0.82
	7_35	rs312894632	35171154	0.0106	0.442	-0.0007819	G/A	A:0.62	A:0.25
	28_0	rs316394502	775654	0.0512	0.669	-0.005605	C/T	T:0.23	T:0.04
	28_3	rs15251024	3787295	0.0146	0.342	-0.001286	G/C	C:0.35	C:1
CFC	1_53	rs314857319	53514484	0.0083	0.456	-0.02814	C/G	G:0.96	G:0.25
	1_168	rs312378109	168159746	0.0093	0.538	-0.02739	C/T	T:0.62	T:0.54
	1_169	rs315077363	169327717	0.0109	0.533	-0.04402	C/A	A:0.58	A:0.36
	1_170	rs13973557	170627365	0.0223	0.582	0.1116	A/G	G:0.23	G:0.5
	1_171	rs315852521	171000120	0.0142	0.373	-0.06263	C/T	T:0.42	T:0.82
	1_175	rs313574684	175598693	0.0246	0.552	-0.1152	T/C	C:0.54	C:0.36
	7_35	rs314947533	35258699	0.0125	0.44	0.03687	T/C	C:0.92	C:0
	7_36	rs312848275	36164080	0.0158	0.58	-0.05236	C/T	T:0.62	T:0.07
	15_9	rs316091564	9845348	0.0637	0.453	-0.2553	C/T	T:0.5	T:0.57
	15_10	rs13528818	10182594	0.0156	0.473	0.05635	A/G	G:0.35	G:0.36
	28_4	rs314212680	4357648	0.0069	0.492	-0.01516	T/C	C:1	C:0.04
CFCDM	1_105	rs13916775	105863447	0.0154	0.469	-0.01143	T/A	A:0.62	A:0.68
	1_175	rs313574684	175598693	0.0206	0.552	-0.01995	T/C	C:0.54	C:0.36
	1_179	rs317863254	179113678	0.0121	0.805	0.01422	A/G	G:0.73	G:1
	7_35	rs16614131	35183228	0.017	0.473	-0.0115	G/A	A:0.54	A:0
	7_36	rs312848275	36164080	0.0257	0.58	-0.02157	C/T	T:0.62	T:0.07
	20_12	rs739732531	12271962	0.0204	0.494	0.00856	G/T	T:0.04	T:0.25
	28_3	rs315921612	3769519	0.0176	0.389	-0.01426	T/C	C:0.73	C:0
	28_4	rs313086976	4174053	0.0181	0.577	0.01382	C/T	T:0.92	T:0
