# Supplementary material for: Integration of genome wide association studies and whole genome sequencing provides novel insights into fat deposition in chicken
Source: Sci Rep. 2018 Nov 1;8:16222. doi: 10.1038/s41598-018-34364-0 (PMC6212401; doi:10.1038/s41598-018-34364-0)
Supplement: Supplementary file 3 — Supplementary Spreadsheet S2 [file 41598_2018_34364_MOESM3_ESM.xlsx]

## Sheet: Sheet1
Trait	GGA_Mb	SNP ID	Affymetrix ID	Genomic position	Haplotype blocks
					Start position	End position	First SNP	Last SNP	Numer of SNPs	Size (kb)	Candidate genes
ABF	1_52	rs313050579	AX-75470769	52694486	52694486	52699617	AX-75470769	AX-75470774	3	5.132	--
	1_53	rs312317108	AX-75473847	53997943	53994822	54017844	AX-80909401	AX-75473892	10	23.023	--
	1_54	rs15271198	AX-75473854	54001671
	1_179	rs13557213	AX-75357969	179317258	179316794	179323723	AX-75357966	AX-75357980	4	6.93	--
	2_30	rs317553502	AX-76071657	30447118	30378191	30488811	AX-76071518	AX-76071735	29	110.621	--
	2_61	rs13619262	AX-76125715	61925766	61881193	61975501	AX-76125639	AX-76125792	25	94.309	--
	2_62	rs314667858	AX-80837141	62559932	62533480	62577200	AX-76126707	AX-76126778	15	43.721	--
	27_3	rs315719114	AX-76362260	3568370	3551802	3583412	AX-80958033	AX-76362335	28	31.611	--
	28_4	rs314073448	AX-76386929	4847506	4752339	4952320	AX-76386633	AX-76387238	35	199.982	--
ABFP	2_61	rs13619262	AX-76125715	61925766	61881193	61975501	AX-76125639	AX-76125792	25	94.309	--
	2_62	rs14193698	AX-76126773	62572541	62533480	62577200	AX-76126707	AX-76126778	15	43.721	--
	7_35	rs312894632	AX-77037903	35171154	35166789	35195044	AX-77037894	AX-77037965	13	28.256	--
	28_0	rs316394502	AX-76388740	775654	775654	782010	AX-76388740	AX-76388757	3	6.357	--
	28_3	rs15251024	AX-80859490	3787295	3783861	3807536	AX-76382217	AX-80874870	28	23.676	--
CFC	1_53	rs314857319	AX-80740074	53514484	53476744	53514703	AX-75472613	AX-75472710	16	37.96	--
	1_168	rs312378109	AX-75331362	168159746	168155572	168161885	AX-75331354	AX-75331368	5	6.314	--
	1_169	rs315077363	AX-75334227	169327717	169289497	169337810	AX-75334151	AX-75334249	12	48.314	--
	1_170	rs13973557	AX-75337198	170627365	--	--	--	--	--	--	--
	1_171	rs315852521	AX-75338061	171000120	170984325	171005023	AX-75338028	AX-75338073	9	20.699	--
	1_175	rs313574684	AX-75348913	175598693	175598693	175606225	AX-75348913	AX-75348929	6	7.533	--
	7_35	rs314947533	AX-77038129	35258699	35258699	35271631	AX-77038129	AX-77038162	7	12.933	--
	7_36	rs312848275	AX-77040544	36164080	36163395	36333047	AX-77040540	AX-77041030	60	169.653	NR4A2, GPD2
	15_9	rs316091564	AX-75814999	9845348	--	--	--	--	--	--	--
	15_10	rs13528818	AX-75816109	10182594	--	--	--	--	--	--	--
	28_4	rs314212680	AX-76384901	4357648	4357648	4364812	AX-76384901	AX-80926367	12	7.165	--
CFCDM	1_105	rs13916775	AX-80935026	105863447	105852769	105863447	AX-75199617	AX-80935026	4	10.679	--
	1_175	rs313574684	AX-75348913	175598693	175598693	175606225	AX-75348913	AX-75348929	6	7.533	--
	1_179	rs317863254	AX-75357465	179113678	179106981	179144730	AX-75357450	AX-80938180	11	37.75	--
	7_35	rs16614131	AX-77037931	35183228	35166789	35195044	AX-77037894	AX-77037965	13	28.256	--
	7_36	rs312848275	AX-77040544	36164080	36163395	36333047	AX-77040540	AX-77041030	60	169.653	NR4A2, GPD2
	20_12	rs739732531	AX-77285263	12271962	--	--	--	--	--	--	--
	28_3	rs315921612	AX-76382139	3769519	3764451	3769612	AX-76382096	AX-76382140	9	5.162	--
	28_4	rs313086976	AX-76383877	4174053	4111155	4174053	AX-80935286	AX-76383877	49	62.899	INSR
