# Supplementary material for: Integration of genome wide association studies and whole genome sequencing provides novel insights into fat deposition in chicken
Source: Sci Rep. 2018 Nov 1;8:16222. doi: 10.1038/s41598-018-34364-0 (PMC6212401; doi:10.1038/s41598-018-34364-0)
Supplement: Supplementary file 4 — Supplementary Spreadsheet S3 [file 41598_2018_34364_MOESM4_ESM.xlsx]

## Sheet: ABF
GGA_Mb	Window (first – last position)	Number of SNP/ window	Proportion of genetic variance explained by the SNP window	PPA
1_53	53997943-53002697	282	1.32	0.558897
1_52	52998004-52000127	387	1.23	0.558897
2_62	62998786-62001908	307	1.23	0.556391
2_61	61992322-61003805	290	0.94	0.516291
27_3	3996811-3000222	820	0.84	0.774436
1_54	54998619-54001671	257	0.75	0.421053
1_179	179999169-179001074	411	0.67	0.541353
2_30	30999519-30004050	315	0.63	0.471178
28_4	4964406-4004758	629	0.53	0.676692
1_171	171999874-171000120	407	0.52	0.491228
12_0	998917-81184	381	0.46	0.508772
1_45	45998217-45001631	393	0.45	0.451128
1_178	178999555-178001872	431	0.43	0.496241
2_26	26999450-26073012	252	0.41	0.333333
1_175	175996880-175003078	405	0.38	0.446115
19_6	6999373-6000751	602	0.37	0.606516
19_5	5998521-5000557	582	0.37	0.553885
1_168	168997872-168005668	318	0.37	0.41604
26_4	4999719-4000215	706	0.36	0.614035
1_170	170999129-170002808	446	0.36	0.498747
1_49	49997561-49002896	414	0.35	0.481203
7_5	5999977-5002537	373	0.34	0.498747
1_48	48999249-48001833	404	0.33	0.446115
26_3	3999454-3000141	990	0.33	0.706767
3_65	65996806-65001841	327	0.31	0.390977
1_172	172999969-172002886	384	0.31	0.438596
25_1	1987495-1000131	591	0.3	0.581454
22_4	4676714-4002399	964	0.29	0.721804
1_174	174999542-174003948	374	0.28	0.418546
13_7	7998970-7004884	580	0.27	0.586466
2_107	107995223-107004950	332	0.27	0.421053
17_9	9995593-9004537	456	0.26	0.508772
19_7	7998127-7003296	595	0.26	0.60401
5_39	39998360-39000466	360	0.26	0.403509
2_34	34996555-34001756	365	0.26	0.37594
1_46	46999340-46003333	337	0.26	0.360902
1_176	176998456-176004507	402	0.25	0.41604
28_3	3988940-3000142	621	0.25	0.60401
3_25	25997361-25000983	364	0.25	0.413534
21_5	5999307-5001208	991	0.25	0.701754
1_47	47999987-47000356	428	0.24	0.423559
20_6	6997363-6003648	587	0.24	0.578947
12_4	4997551-4002400	546	0.24	0.551378
23_0	999433-8243	781	0.23	0.609023
5_52	52997823-52001366	401	0.23	0.441103
28_0	999295-23942	829	0.23	0.684211
10_8	8999576-8002511	683	0.22	0.576441
27_2	2998886-2000333	1058	0.22	0.721804
19_4	4998547-4000523	588	0.22	0.493734
2_29	29996746-29004781	353	0.22	0.423559
1_180	180998995-180001982	477	0.22	0.473684
2_27	27992309-27004477	316	0.22	0.383459
4_77	77998814-77003477	350	0.21	0.406015
26_2	2999606-2000388	822	0.21	0.66416
11_18	18994696-18001466	411	0.21	0.41604
12_16	16999550-16001584	431	0.21	0.451128
10_6	6999012-6000563	674	0.21	0.596491
24_2	2999102-2000563	810	0.21	0.626566
10_12	12999755-12002551	691	0.2	0.609023
12_1	1999418-1007173	449	0.2	0.428571
19_8	8999395-8000233	577	0.2	0.516291
7_35	35996723-35001761	386	0.2	0.418546
1_84	84998851-84002231	437	0.2	0.508772
14_6	6998468-6001464	583	0.2	0.528822
17_10	10940517-10000343	416	0.2	0.443609
1_50	50997980-50001205	360	0.19	0.398496
10_1	1996855-1000852	626	0.19	0.58396
15_7	7999932-7002111	592	0.19	0.561404
20_5	5999452-5000651	524	0.19	0.503759
5_45	45999760-45004270	398	0.19	0.418546
23_4	4998691-4000469	763	0.19	0.636591
19_3	3999383-3003165	718	0.19	0.551378
7_23	23998332-23001680	419	0.19	0.443609
7_30	30998258-30001345	519	0.18	0.478697
18_6	6999386-6000481	791	0.18	0.659148
10_5	5998442-5000352	661	0.18	0.629073
3_62	62995422-62007476	276	0.18	0.345865
10_4	4998068-4000118	734	0.18	0.598997
1_182	182870323-182004296	359	0.18	0.403509
23_3	3999610-3000994	782	0.18	0.606516
5_46	46999912-46000853	385	0.18	0.373434
1_173	173997072-173005650	328	0.18	0.365915
19_1	1999134-1000224	705	0.18	0.568922
3_59	59998508-59001007	380	0.17	0.408521
2_22	22996354-22138978	291	0.17	0.353383
20_7	7998579-7000004	499	0.17	0.496241
3_58	58998514-58004742	375	0.17	0.421053
3_3	3999518-3006344	342	0.17	0.388471
5_36	36999672-36007279	368	0.17	0.41604
2_68	68997358-68002388	317	0.17	0.340852
4_46	46999868-46000232	411	0.17	0.403509
3_50	50995571-50003330	420	0.17	0.433584
24_3	3999180-3000158	864	0.17	0.651629
21_1	1999733-1001186	877	0.17	0.681704
13_16	16998078-16002637	488	0.17	0.473684
3_61	61995869-61002343	277	0.17	0.333333
11_12	12998947-12000479	554	0.16	0.453634
23_2	2997170-2003312	690	0.16	0.551378
18_2	2999727-2033439	578	0.16	0.493734
10_19	19998197-19001184	688	0.16	0.533835
2_43	43998384-43000798	318	0.16	0.378446
18_5	5998715-5003077	790	0.16	0.639098
21_0	996087-13225	573	0.16	0.513784
10_13	13999140-13000454	692	0.16	0.541353
20_0	998687-47223	307	0.16	0.393484
2_23	23996304-23003810	341	0.16	0.37594
1_51	51997357-51000434	352	0.16	0.348371
9_10	10999916-10001054	523	0.16	0.486216
1_167	167998892-167001200	358	0.16	0.393484
12_15	15999915-15003442	570	0.16	0.503759
20_1	1996832-1006067	412	0.16	0.385965
3_57	57998852-57002054	323	0.16	0.385965
7_16	16998577-16000378	428	0.16	0.383459
10_3	3999639-3001439	736	0.16	0.609023
7_12	12998804-12000277	436	0.16	0.431078
12_13	13998096-13004985	489	0.15	0.481203
1_108	108998468-108001430	437	0.15	0.393484
14_7	7997901-7000562	615	0.15	0.521303
8_23	23999911-23003003	497	0.15	0.473684
3_92	92999701-92000582	405	0.15	0.441103
20_12	12998691-12000087	562	0.15	0.528822
18_0	996797-52516	454	0.15	0.446115
6_33	33997231-33001669	485	0.15	0.478697
3_14	14999520-14005101	357	0.15	0.446115
28_2	2999362-2008625	659	0.15	0.571429
14_14	14990913-14000126	596	0.15	0.538847
2_28	28997275-28002321	302	0.15	0.33584
18_1	1868661-1000133	601	0.15	0.491228
10_15	15998420-15000035	608	0.15	0.488722
8_21	21999013-21004762	480	0.15	0.483709
3_63	63997299-63015613	314	0.15	0.343358
17_7	7999150-7000143	683	0.15	0.566416
4_84	84998320-84004502	388	0.15	0.363409
7_11	11998127-11000439	470	0.15	0.508772
1_183	183999208-183006281	415	0.15	0.418546
12_5	5999121-5000340	581	0.14	0.513784
11_9	9997375-9000127	540	0.14	0.491228
7_33	33999284-33000290	396	0.14	0.443609
12_18	18999471-18002476	551	0.14	0.508772
23_1	1999878-1001570	822	0.14	0.606516
14_10	10999961-10000304	652	0.14	0.528822
18_8	8991930-8000785	725	0.14	0.586466
2_60	60996514-60003525	294	0.14	0.313283
3_31	31998824-31000133	434	0.14	0.461153
8_24	24998083-24000565	476	0.14	0.486216
9_9	9998398-9000575	617	0.14	0.533835
3_33	33998952-33001857	416	0.14	0.41604
7_10	10995068-10002707	453	0.14	0.383459
10_10	10997525-10000956	669	0.14	0.573935
18_3	3999218-3002958	761	0.14	0.586466
4_35	35999840-35004761	377	0.14	0.385965
5_51	51999633-51000232	451	0.13	0.426065
21_4	4998314-4001279	873	0.13	0.64411
10_7	7999659-7000336	561	0.13	0.461153
8_1	1999902-1002608	366	0.13	0.378446
13_15	15998451-15001512	482	0.13	0.461153
24_4	4993752-4001256	824	0.13	0.64411
12_17	17999819-17003923	555	0.13	0.503759
11_15	15999835-15000155	608	0.13	0.533835
4_76	76999095-76001189	308	0.13	0.328321
1_195	195995407-195003475	426	0.13	0.39599
22_3	3999542-3000446	539	0.13	0.441103
2_4	4998859-4003961	328	0.13	0.35589
10_14	14998393-14002632	604	0.13	0.488722
10_11	11998191-11001040	647	0.13	0.506266
9_16	16999606-16001716	626	0.13	0.486216
9_12	12997791-12001048	493	0.13	0.463659
13_3	3998616-3002617	465	0.13	0.418546
1_186	186995095-186004375	353	0.13	0.348371
14_9	9998826-9000607	703	0.13	0.558897
3_64	64997995-64001501	290	0.13	0.340852
14_13	13996367-13001684	559	0.13	0.526316
10_9	9999999-9001929	518	0.12	0.483709
1_109	109996559-109000932	411	0.12	0.468672
13_8	8998322-8000885	444	0.12	0.398496
3_102	102999526-102001974	391	0.12	0.408521
15_10	10999147-10001717	577	0.12	0.486216
2_47	47999595-47000713	330	0.12	0.345865
27_1	1999479-1012090	745	0.12	0.518797
1_177	177998600-177000356	399	0.12	0.383459
6_21	21999640-21000789	460	0.12	0.423559
24_5	5999010-5000804	763	0.12	0.598997
7_22	22997682-22000044	391	0.12	0.373434
15_8	8999979-8001139	617	0.12	0.478697
14_11	11999159-11000915	616	0.12	0.506266
14_2	2999263-2000438	629	0.12	0.536341
7_34	34999921-34002563	411	0.12	0.433584
5_35	35995637-35003021	337	0.12	0.338346
7_6	6996364-6001174	327	0.12	0.318296
10_17	17999778-17001414	676	0.12	0.551378
20_11	11996443-11000711	609	0.12	0.486216
2_25	25816179-25002058	183	0.12	0.258145
10_2	2999942-2000167	597	0.12	0.473684
3_4	4998769-4001862	357	0.12	0.383459
3_53	53994642-53000640	308	0.12	0.305764
7_1	1999224-1000656	496	0.12	0.411028
10_18	18999247-18002849	734	0.12	0.553885
17_4	4998341-4000959	724	0.12	0.526316
3_24	24996970-24003566	352	0.12	0.390977
7_31	31996005-31000070	490	0.12	0.441103
2_18	18999782-18000346	332	0.12	0.330827
20_2	2992559-2001696	474	0.12	0.443609
17_1	1993540-1000299	591	0.12	0.496241
2_17	17998177-17003025	335	0.12	0.338346
3_28	28989713-28001025	342	0.12	0.358396
5_42	42998677-42004473	370	0.12	0.35589
20_8	8999959-8001318	514	0.12	0.45614
8_25	25997677-25000224	435	0.12	0.421053
11_0	997948-62065	443	0.12	0.441103
24_0	999191-7891	703	0.12	0.558897
17_8	8999248-8000497	704	0.12	0.586466
3_94	94998337-94002004	329	0.12	0.345865
5_10	10999184-10003219	400	0.12	0.421053
1_110	110997312-110000211	441	0.12	0.408521
7_26	26998534-26001902	473	0.12	0.418546
12_12	12996489-12001263	472	0.12	0.431078
21_2	2999039-2000258	896	0.12	0.611529
1_166	166999195-166000511	418	0.12	0.406015
17_6	6998184-6000570	678	0.12	0.541353
1_27	27995808-27000790	349	0.11	0.340852
3_30	30993376-30000897	365	0.11	0.37594
24_1	1999963-1000070	814	0.11	0.573935
3_49	49998677-49003295	366	0.11	0.385965
3_56	56993621-56000993	393	0.11	0.406015
5_37	37997805-37001174	422	0.11	0.406015
1_16	16994858-16002529	377	0.11	0.370927
6_8	8999337-8002588	511	0.11	0.45614
19_2	2996897-2000430	571	0.11	0.496241
12_19	19922740-19003142	431	0.11	0.388471
5_33	33997548-33000920	309	0.11	0.305764
13_6	6997869-6003685	531	0.11	0.521303
6_25	25999547-25000919	487	0.11	0.453634
6_32	32999910-32001747	457	0.11	0.438596
3_19	19995136-19002818	358	0.11	0.363409
14_0	999797-50084	413	0.11	0.370927
5_53	53997021-53001414	416	0.11	0.403509
7_9	9999479-9002144	429	0.11	0.45614
1_164	164999798-164002665	312	0.11	0.348371
14_5	5998676-5000251	649	0.11	0.516291
1_106	106999692-106001479	433	0.11	0.406015
5_40	40999047-40000042	363	0.11	0.353383
3_26	26999094-26000884	366	0.11	0.350877
1_169	169999438-169001420	346	0.11	0.350877
7_32	32989622-32001927	402	0.11	0.368421
3_67	67999348-67000802	433	0.11	0.423559
6_15	15982864-15000230	339	0.11	0.300752
13_17	17998760-17000131	396	0.11	0.383459
9_11	11998979-11002495	492	0.11	0.428571
1_181	181996465-181001172	388	0.11	0.413534
9_20	20996719-20000672	540	0.11	0.453634
3_32	32997998-32001408	316	0.11	0.300752
11_13	13999472-13001093	467	0.11	0.423559
1_62	62998063-62000024	356	0.11	0.338346
3_101	101998645-101002649	406	0.11	0.358396
1_29	29999595-29001510	353	0.11	0.398496
5_23	23999258-23001333	382	0.11	0.411028
1_65	65997098-65000069	415	0.11	0.421053
5_14	14989658-14002615	386	0.11	0.401002
5_30	30994841-30001461	367	0.11	0.380952
15_9	9999015-9002743	639	0.11	0.531328
11_11	11999242-11001215	508	0.11	0.438596
6_17	17997278-17010826	414	0.11	0.380952
7_14	14996520-14001818	432	0.11	0.37594
1_104	104917298-104001018	401	0.11	0.348371
2_131	131999754-131005729	318	0.11	0.318296
9_5	5998634-5000912	485	0.11	0.451128
3_91	91999970-91001655	368	0.11	0.353383
6_27	27999574-27000325	491	0.11	0.483709
7_17	17999298-17000545	366	0.11	0.413534
5_38	38996916-38000437	376	0.11	0.401002
2_16	16998562-16000151	336	0.11	0.370927
3_100	100998847-100001846	361	0.11	0.350877
10_16	16999678-16001397	623	0.11	0.511278
2_41	41999433-41001878	310	0.1	0.343358
20_4	4999255-4000143	505	0.1	0.441103
4_79	79997634-79003361	321	0.1	0.378446
3_97	97996833-97000550	385	0.1	0.363409
17_3	3999541-3000636	683	0.1	0.531328
19_0	997881-8216	527	0.1	0.448622
14_3	3999889-3001973	587	0.1	0.47619
4_85	85998919-85008137	405	0.1	0.380952
3_78	78999327-78012352	343	0.1	0.330827
1_185	185998748-185000255	389	0.1	0.360902
3_66	66998344-66003911	381	0.1	0.37594
1_105	105997476-105000541	383	0.1	0.418546
6_9	9999004-9000091	483	0.1	0.431078
9_8	8995857-8000477	531	0.1	0.486216
5_27	27998417-27000696	402	0.1	0.411028
18_7	7999684-7001181	425	0.1	0.393484
11_16	16999456-16000965	594	0.1	0.513784
27_4	4999960-4108329	489	0.1	0.453634
11_8	8996064-8001658	578	0.1	0.481203
4_68	68996029-68001472	359	0.1	0.385965
28_1	1996248-1001634	560	0.1	0.483709
25_2	2887176-2001192	507	0.1	0.483709
3_55	55995615-55005401	354	0.1	0.340852
12_7	7997857-7000142	618	0.1	0.486216
7_15	15999688-15001757	406	0.1	0.41604
1_63	63995624-63001124	376	0.1	0.383459
9_18	18998622-18001040	587	0.1	0.47619
2_38	38997725-38006720	329	0.1	0.358396
14_12	12990825-12001625	486	0.1	0.413534
7_36	36898384-36000235	257	0.1	0.288221
1_165	165999445-165000717	400	0.1	0.408521
5_48	48995453-48000731	372	0.1	0.360902
8_4	4992901-4001015	383	0.1	0.411028
11_14	14996123-14001094	506	0.1	0.426065
1_28	28997304-28003314	340	0.1	0.330827
5_34	34981535-34003454	326	0.1	0.403509
3_17	17997664-17000437	371	0.1	0.365915
22_1	1997368-1001183	500	0.1	0.431078
2_87	87998891-87003814	258	0.1	0.290727
6_3	3999959-3000060	443	0.1	0.431078
5_43	43998506-43001408	421	0.1	0.360902
8_16	16999309-16004081	464	0.1	0.453634
9_22	22998001-22001116	579	0.1	0.431078
12_2	2990042-2000396	414	0.1	0.393484
5_16	16998250-16000805	378	0.1	0.365915
3_48	48999018-48004423	423	0.1	0.408521
1_145	145998774-145000054	406	0.1	0.388471
5_44	44999656-44001572	405	0.1	0.373434
6_13	13998969-13000859	407	0.1	0.373434
2_36	36993589-36000394	337	0.1	0.35589
1_111	111999862-111001733	401	0.1	0.388471
3_104	104982338-104001315	390	0.1	0.353383
4_78	78997657-78000541	297	0.1	0.330827
1_55	55996266-55003844	223	0.1	0.288221
14_8	8998930-8000346	616	0.1	0.54386
12_14	14999568-14000037	524	0.1	0.428571
6_26	26998783-26001701	517	0.1	0.473684
1_193	193998457-193000093	413	0.1	0.360902
6_18	18998825-18005021	428	0.09	0.388471
15_5	5999958-5000057	662	0.09	0.518797
13_12	12999639-12000451	468	0.09	0.426065
2_137	137998431-137014038	329	0.09	0.298246
1_61	61998748-61000224	354	0.09	0.345865
11_6	6999911-6000357	530	0.09	0.513784
14_1	1999306-1002891	653	0.09	0.56391
8_22	22999947-22002669	492	0.09	0.483709
12_8	8998440-8001126	603	0.09	0.47619
2_6	6996124-6003435	325	0.09	0.345865
4_41	41997527-41001099	349	0.09	0.398496
5_25	25999154-25000385	384	0.09	0.33584
18_4	4999445-4001669	643	0.09	0.508772
1_131	131997291-131002927	402	0.09	0.39599
1_92	92999699-92001660	386	0.09	0.348371
9_21	21998754-21000594	621	0.09	0.501253
9_3	3998841-3000364	537	0.09	0.448622
6_4	4995203-4003421	462	0.09	0.401002
7_27	27998248-27000472	478	0.09	0.380952
2_67	67998225-67004838	315	0.09	0.320802
1_163	163997718-163002258	293	0.09	0.295739
3_34	34996929-34001105	300	0.09	0.333333
4_80	80998793-80000362	339	0.09	0.353383
7_4	4998023-4000581	408	0.09	0.390977
21_3	3998996-3001322	772	0.09	0.568922
17_5	5999595-5000149	541	0.09	0.466165
13_2	2994904-2000330	502	0.09	0.433584
1_162	162999938-162002042	390	0.09	0.406015
2_31	31998250-31002183	301	0.09	0.308271
6_20	20996644-20013603	469	0.09	0.421053
5_29	29998109-29001834	355	0.09	0.313283
7_13	13996021-13000932	440	0.09	0.413534
1_43	43997742-43003391	350	0.09	0.340852
13_13	13998680-13000987	431	0.09	0.360902
9_15	15999852-15000216	509	0.09	0.448622
2_92	92998761-92000457	321	0.09	0.333333
3_1	1999234-1000324	279	0.09	0.308271
2_19	19999423-19000039	339	0.09	0.330827
3_95	95999172-95002461	404	0.09	0.380952
5_20	20998261-20000972	398	0.09	0.338346
5_24	24999191-24000730	395	0.09	0.368421
15_4	4999664-4000820	608	0.09	0.468672
2_101	101998789-101001617	351	0.09	0.345865
1_107	107998418-107000175	465	0.09	0.365915
3_54	54998896-54005855	377	0.09	0.39599
9_13	13998539-13000454	452	0.09	0.408521
12_6	6997857-6000683	589	0.09	0.511278
3_103	103999969-103005146	366	0.09	0.39599
3_89	89994428-89000059	262	0.09	0.260652
9_14	14997194-14001725	489	0.09	0.388471
6_10	10998696-10002987	454	0.09	0.385965
2_64	64995504-64002255	307	0.09	0.363409
1_56	56998456-56000162	411	0.09	0.39599
1_144	144999110-144000086	426	0.09	0.41604
17_2	2999617-2000249	607	0.09	0.496241
12_11	11998408-11001448	455	0.09	0.418546
6_11	11998094-11001860	416	0.09	0.380952
3_21	21996787-21006614	376	0.09	0.365915
1_71	71999883-71000214	380	0.09	0.343358
12_3	3998803-3000599	489	0.09	0.433584
8_3	3998456-3003767	416	0.09	0.413534
1_158	158998005-158000773	367	0.09	0.315789
4_61	61994567-61001499	393	0.09	0.340852
5_28	28996407-28003041	364	0.09	0.35589
18_10	10987050-10000907	411	0.09	0.328321
9_19	19999306-19000810	544	0.09	0.423559
4_75	75992482-75004492	257	0.09	0.343358
26_0	999374-5950	580	0.09	0.481203
3_98	98998990-98001604	335	0.09	0.340852
2_84	84999415-84002075	333	0.09	0.293233
2_63	63995650-63004924	285	0.09	0.325815
2_8	8995192-8000839	323	0.09	0.328321
2_81	81937220-81000547	246	0.09	0.283208
13_14	14996106-14001745	424	0.09	0.380952
12_9	9998218-9002759	484	0.09	0.378446
9_17	17999967-17001007	600	0.09	0.478697
2_5	5998850-5000041	290	0.09	0.310777
1_112	112996260-112003431	403	0.09	0.385965
6_28	28999724-28003701	490	0.09	0.461153
2_106	106999646-106002057	309	0.09	0.283208
2_9	9990590-9007009	306	0.09	0.358396
15_3	3995337-3002321	535	0.09	0.431078
2_7	7998001-7000241	334	0.08	0.33584
2_94	94997147-94002120	290	0.08	0.323308
7_18	18998345-18012175	319	0.08	0.300752
4_52	52999436-52000121	357	0.08	0.33584
20_3	3997580-3001105	483	0.08	0.428571
4_67	67993309-67001751	332	0.08	0.350877
6_16	16995254-16010813	393	0.08	0.385965
5_19	19998127-19001912	415	0.08	0.333333
6_14	14999572-14006828	448	0.08	0.385965
5_18	18986761-18005281	372	0.08	0.343358
2_44	44997161-44000126	336	0.08	0.35589
4_65	65994815-65002564	382	0.08	0.35589
4_74	74999379-74001668	281	0.08	0.318296
1_18	18988390-18004499	328	0.08	0.333333
2_78	78997018-78004001	282	0.08	0.273183
1_156	156999493-156000416	376	0.08	0.350877
13_5	5998604-5001506	541	0.08	0.41604
9_23	23999904-23001311	496	0.08	0.418546
1_120	120994248-120003806	407	0.08	0.406015
15_1	1998062-1002290	644	0.08	0.511278
1_81	81994832-81008377	355	0.08	0.343358
1_101	101993781-101022830	350	0.08	0.328321
2_105	105994945-105004198	244	0.08	0.280702
7_24	24999666-24000573	425	0.08	0.388471
2_40	40999399-40007952	330	0.08	0.328321
5_11	11992136-11002607	350	0.08	0.33584
1_38	38998289-38002174	417	0.08	0.39599
1_139	139951166-139001905	336	0.08	0.328321
1_57	57997976-57000875	405	0.08	0.353383
11_17	17997723-17000223	497	0.08	0.406015
3_47	47998316-47001081	425	0.08	0.358396
5_57	57999018-57002474	396	0.08	0.358396
2_1	1991005-1000653	320	0.08	0.350877
2_48	48999819-48002673	307	0.08	0.363409
2_91	91999701-91002179	307	0.08	0.305764
3_16	16998514-16001747	349	0.08	0.370927
4_43	43998491-43001322	421	0.08	0.388471
1_187	187999263-187000380	376	0.08	0.350877
8_26	26998071-26000275	479	0.08	0.423559
9_4	4999336-4000836	516	0.08	0.443609
4_72	72990211-72005129	281	0.08	0.290727
8_27	27999759-27000706	529	0.08	0.423559
3_110	110988894-110000758	385	0.08	0.363409
11_7	7998782-7000304	545	0.08	0.431078
2_108	108991091-108000662	319	0.08	0.33584
7_2	2998804-2000697	371	0.08	0.368421
5_15	15998814-15000770	391	0.08	0.411028
8_7	7999901-7004059	496	0.08	0.37594
1_133	133996605-133002233	433	0.08	0.39599
2_76	76994414-76004277	352	0.08	0.308271
1_83	83996167-83003713	382	0.08	0.350877
7_8	8998565-8003124	315	0.08	0.345865
8_2	2997611-2001448	340	0.08	0.343358
1_30	30998321-30001634	424	0.08	0.370927
9_7	7998866-7005445	493	0.08	0.39599
5_17	17999180-17004254	372	0.08	0.373434
1_59	59999797-59000685	368	0.08	0.363409
2_79	79999675-79004511	256	0.08	0.295739
2_73	73995869-73003968	233	0.08	0.223058
2_55	55998457-55071820	254	0.08	0.270677
6_34	34999419-34000326	432	0.08	0.33584
1_87	87996864-87001768	292	0.08	0.300752
3_51	51998643-51000317	397	0.08	0.320802
1_35	35998816-35002005	358	0.08	0.320802
2_10	10998597-10001868	303	0.08	0.320802
3_60	60999555-60011440	340	0.08	0.343358
8_6	6999562-6001191	452	0.08	0.388471
6_31	31998155-31001205	477	0.08	0.418546
1_95	95999506-95003483	336	0.08	0.325815
3_0	993284-18591	342	0.08	0.353383
4_42	42997484-42002595	376	0.08	0.398496
4_71	71999395-71003851	330	0.08	0.288221
3_75	75999748-75003293	402	0.08	0.350877
21_6	6815670-6001123	566	0.08	0.428571
1_44	44997785-44001039	381	0.08	0.365915
3_96	96996738-96002115	408	0.08	0.380952
3_77	77983389-77003653	372	0.08	0.363409
2_74	74996653-74002335	274	0.08	0.290727
5_47	47999085-47003017	272	0.08	0.343358
4_89	89997729-89007137	353	0.08	0.340852
2_24	24998126-24000111	287	0.08	0.298246
13_4	4996964-4006314	447	0.08	0.446115
1_155	155998399-155000884	429	0.08	0.41604
3_88	88995205-88001088	336	0.08	0.315789
3_81	81997801-81002477	398	0.08	0.333333
13_9	9997149-9001252	513	0.08	0.45614
4_44	44996222-44003572	331	0.08	0.338346
1_100	100988805-100003420	345	0.08	0.325815
5_32	32997980-32001226	201	0.08	0.233083
20_9	9990270-9002657	459	0.08	0.413534
3_87	87998702-87002060	408	0.08	0.380952
2_97	97998490-97000549	359	0.07	0.390977
3_23	23998205-23000202	287	0.07	0.285714
3_44	44999285-44001824	397	0.07	0.406015
1_135	135998284-135001743	432	0.07	0.406015
1_189	189999804-189002387	437	0.07	0.408521
6_19	19951255-19001309	439	0.07	0.421053
4_15	15999159-15000769	360	0.07	0.323308
2_21	21901484-21000558	319	0.07	0.330827
5_22	22995297-22000062	329	0.07	0.333333
7_21	21997736-21003096	448	0.07	0.380952
2_42	42998628-42007964	328	0.07	0.303258
3_11	11696784-11001927	254	0.07	0.288221
3_79	79999932-79003213	348	0.07	0.320802
4_0	989515-50180	227	0.07	0.285714
11_5	5998062-5000641	499	0.07	0.408521
7_29	29998961-29003303	476	0.07	0.433584
1_17	17999746-17000892	341	0.07	0.313283
14_4	4999941-4001151	549	0.07	0.443609
3_109	109997943-109000563	423	0.07	0.380952
8_15	15993205-15001133	393	0.07	0.363409
5_49	49999621-49000452	383	0.07	0.353383
2_35	35998533-35001389	290	0.07	0.318296
4_83	83997289-83002589	321	0.07	0.330827
6_29	29999994-29001552	515	0.07	0.45614
4_37	37995028-37004104	373	0.07	0.380952
3_107	107998878-107000792	438	0.07	0.363409
4_34	34999560-34001177	395	0.07	0.35589
8_14	14999112-14000656	396	0.07	0.363409
18_9	9998762-9007122	498	0.07	0.428571
11_10	10994410-10000131	436	0.07	0.365915
4_49	49998108-49001697	329	0.07	0.325815
7_0	997983-35414	356	0.07	0.345865
2_46	46996287-46005192	363	0.07	0.338346
4_86	86969315-86004165	268	0.07	0.290727
2_88	88998286-88000219	273	0.07	0.308271
2_3	3994287-3005807	292	0.07	0.305764
1_85	85998899-85000672	341	0.07	0.303258
1_26	26999593-26002113	352	0.07	0.358396
4_69	69993865-69000658	367	0.07	0.35589
5_1	1997460-1003775	381	0.07	0.368421
3_2	2998867-2000032	242	0.07	0.293233
1_138	138999541-138002601	363	0.07	0.343358
5_58	58996253-58001133	390	0.07	0.390977
1_11	11999313-11000279	371	0.07	0.33584
6_1	1991512-1001852	451	0.07	0.413534
4_53	53999285-53002452	324	0.07	0.295739
11_19	19997265-19001109	394	0.07	0.39599
4_66	66998777-66005172	406	0.07	0.411028
5_26	26995578-26000520	359	0.07	0.333333
1_69	69998681-69000881	371	0.07	0.368421
3_22	22998440-22001404	322	0.07	0.310777
1_115	115999819-115001140	373	0.07	0.330827
4_33	33999667-33001303	384	0.07	0.350877
4_31	31999341-31000353	297	0.07	0.298246
2_66	66996183-66007682	317	0.07	0.300752
1_89	89998645-89000395	368	0.07	0.365915
15_2	2999282-2000804	570	0.07	0.438596
2_14	14999658-14000482	285	0.07	0.310777
1_161	161998317-161046690	227	0.07	0.273183
7_20	20999643-20004771	432	0.07	0.408521
1_130	130998727-130001965	398	0.07	0.388471
6_2	2999246-2000347	461	0.07	0.418546
7_19	19997606-19003818	270	0.07	0.285714
1_102	102999615-102004903	401	0.07	0.350877
1_153	153996178-153001383	407	0.07	0.373434
12_10	10998376-10003317	470	0.07	0.365915
2_51	51998771-51000883	291	0.07	0.308271
3_105	105990941-105014226	362	0.07	0.358396
2_102	102994576-102003739	343	0.07	0.370927
1_12	12999010-12000455	384	0.07	0.365915
2_13	13998909-13003360	310	0.07	0.263158
1_79	79999317-79001243	397	0.07	0.35589
27_5	5620319-5000332	300	0.07	0.345865
5_50	50995869-50007692	419	0.07	0.370927
6_30	30999133-30002827	423	0.07	0.383459
5_31	31998709-31000460	245	0.07	0.238095
15_6	6999944-6000311	511	0.07	0.451128
2_129	129996848-129000006	327	0.07	0.343358
9_1	1999765-1000417	564	0.07	0.45614
4_22	22989145-22003900	330	0.07	0.285714
5_21	21994735-21002410	366	0.07	0.345865
4_48	48999624-48001582	341	0.07	0.313283
2_110	110993886-110000921	311	0.07	0.328321
3_35	35993013-35001332	327	0.07	0.315789
1_13	13998667-13003777	323	0.07	0.338346
3_45	45998872-45000626	421	0.07	0.348371
2_132	132993039-132002106	301	0.07	0.290727
1_94	94997391-94002604	294	0.07	0.288221
2_146	146998902-146002741	328	0.07	0.343358
4_70	70999645-70000654	307	0.07	0.308271
3_80	80997934-80000782	368	0.07	0.323308
4_38	38997248-38000124	370	0.07	0.388471
2_77	77999113-77000552	315	0.07	0.305764
6_22	22996061-22000121	395	0.07	0.37594
8_20	20998394-20004100	408	0.07	0.325815
2_58	58998616-58002253	317	0.07	0.290727
1_132	132998333-132003945	394	0.07	0.378446
26_1	1999197-1000350	605	0.07	0.448622
4_58	58996848-58004781	389	0.07	0.33584
1_40	40997376-40001170	336	0.07	0.343358
25_0	999786-5825	283	0.07	0.310777
8_28	28999995-28001005	487	0.07	0.390977
3_108	108999411-108000266	390	0.07	0.380952
2_113	113997457-113001416	276	0.07	0.310777
23_5	5773936-5004587	291	0.07	0.328321
11_4	4998715-4001030	499	0.07	0.413534
1_143	143996945-143002040	390	0.07	0.33584
4_59	59996697-59000129	390	0.07	0.338346
2_148	148995564-148001681	324	0.07	0.353383
1_2	2999255-2000227	369	0.07	0.353383
9_2	2998908-2004955	524	0.06	0.43609
1_114	114999023-114003129	421	0.06	0.380952
1_157	157998434-157001857	308	0.06	0.298246
3_18	18998324-18000047	381	0.06	0.308271
4_88	88998944-88006320	318	0.06	0.283208
1_188	188998231-188000118	390	0.06	0.320802
3_52	52995441-52002322	349	0.06	0.35589
7_28	28998425-28002821	472	0.06	0.388471
7_25	25999993-25001370	389	0.06	0.340852
2_85	85995608-85007540	286	0.06	0.258145
3_76	76997592-76001617	393	0.06	0.333333
3_40	40999517-40001049	384	0.06	0.378446
1_122	122995823-122000993	432	0.06	0.37594
5_55	55995825-55000427	335	0.06	0.290727
1_14	14997821-14001980	328	0.06	0.33584
2_15	15995197-15003866	281	0.06	0.288221
4_62	62997901-62008497	357	0.06	0.363409
6_12	12998278-12001632	397	0.06	0.37594
3_86	86998715-86000672	336	0.06	0.290727
1_34	34997356-34000181	428	0.06	0.380952
1_154	154998176-154000670	371	0.06	0.370927
2_20	20997718-20005073	334	0.06	0.318296
5_8	8988758-8000498	398	0.06	0.385965
1_36	36996568-36002323	334	0.06	0.333333
8_9	9997375-9001532	369	0.06	0.370927
1_33	33998234-33001775	417	0.06	0.348371
4_25	25998172-25001584	351	0.06	0.310777
1_60	60997051-60004355	368	0.06	0.338346
4_2	2997067-2000372	329	0.06	0.283208
4_23	23999910-23000910	338	0.06	0.318296
4_60	60998203-60000075	423	0.06	0.365915
2_72	72997698-72008029	316	0.06	0.303258
1_126	126992757-126001632	296	0.06	0.26817
1_82	82993071-82001576	376	0.06	0.348371
1_0	997412-12116	309	0.06	0.308271
4_57	57999232-57012689	310	0.06	0.308271
2_59	59997211-59001048	291	0.06	0.253133
1_118	118991475-118001586	411	0.06	0.373434
15_11	11999795-11000837	473	0.06	0.388471
2_126	126997805-126002785	332	0.06	0.33584
6_24	24999742-24001009	455	0.06	0.403509
3_106	106997009-106005694	380	0.06	0.390977
2_99	99999029-99005572	370	0.06	0.358396
22_2	2999963-2002531	366	0.06	0.363409
1_98	98999843-98002972	331	0.06	0.348371
8_17	17999858-17001478	450	0.06	0.398496
1_117	117999422-117006518	321	0.06	0.293233
4_45	45998700-45003114	363	0.06	0.348371
2_57	57994157-57004499	305	0.06	0.310777
3_93	93994973-93001659	346	0.06	0.338346
13_11	11999395-11007183	482	0.06	0.401002
8_8	8998934-8001874	352	0.06	0.35589
2_70	70995838-70002582	262	0.06	0.245614
20_13	13995584-13000029	361	0.06	0.320802
1_184	184994789-184000347	337	0.06	0.290727
4_40	40998594-40001790	383	0.06	0.330827
1_190	190991860-190000382	384	0.06	0.330827
1_192	192997114-192000815	362	0.06	0.318296
1_8	8999996-8002345	286	0.06	0.270677
19_9	9972338-9001097	316	0.06	0.280702
6_5	5997582-5000233	410	0.06	0.388471
4_21	21999067-21001741	334	0.06	0.285714
4_73	73993683-73002356	284	0.06	0.305764
4_64	64999734-64006402	396	0.06	0.378446
2_139	139999004-139007141	364	0.06	0.313283
8_5	5996532-5000864	375	0.06	0.320802
3_39	39997355-39000117	382	0.06	0.318296
4_50	50997579-50000237	325	0.06	0.303258
3_15	15999193-15001798	398	0.06	0.373434
4_63	63999612-63002352	354	0.06	0.320802
1_66	66999272-66000175	391	0.06	0.330827
2_103	103998205-103000257	301	0.06	0.320802
1_22	22996000-22001940	412	0.06	0.401002
13_10	10997692-10004731	359	0.06	0.338346
2_130	130998287-130000481	276	0.06	0.270677
3_46	46997571-46000857	377	0.06	0.303258
1_78	78998024-78000783	349	0.06	0.330827
4_12	12999550-12002721	366	0.06	0.328321
1_137	137999605-137000784	350	0.06	0.328321
2_93	93999323-93006555	270	0.06	0.20802
1_76	76997010-76002358	253	0.06	0.290727
8_19	19988077-19004104	406	0.06	0.33584
1_124	124996146-124001748	370	0.06	0.295739
2_37	37992884-37019018	291	0.06	0.290727
1_123	123999385-123017476	338	0.06	0.305764
1_96	96999948-96002954	329	0.06	0.298246
2_65	65999518-65002987	302	0.06	0.283208
1_151	151999805-151003778	304	0.06	0.315789
1_1	1999125-1003228	304	0.06	0.320802
20_10	10998439-10009222	403	0.06	0.343358
1_121	121998086-121004601	385	0.06	0.368421
3_10	10998548-10001439	332	0.06	0.320802
4_36	36998535-36003578	371	0.06	0.338346
3_37	37999054-37001157	316	0.06	0.313283
15_0	999898-24593	441	0.06	0.378446
3_90	90992375-90006584	295	0.06	0.283208
2_104	104998000-104002020	302	0.06	0.275689
1_91	91998027-91001335	372	0.06	0.368421
1_80	80995276-80001060	369	0.06	0.330827
6_23	23997684-23001607	461	0.06	0.388471
1_7	7995739-7003440	346	0.06	0.315789
2_39	39999827-39001197	338	0.06	0.328321
1_68	68994689-68001891	367	0.06	0.348371
3_27	27997762-27014930	340	0.06	0.298246
2_89	89999952-89003787	332	0.06	0.280702
1_129	129999031-129001445	385	0.06	0.33584
2_50	50998670-50001247	237	0.06	0.22807
8_29	29930152-29000182	297	0.06	0.263158
1_128	128997272-128002385	366	0.06	0.303258
1_136	136995746-136000792	400	0.06	0.348371
1_146	146999886-146007409	470	0.06	0.383459
1_24	24994263-24001443	283	0.06	0.26817
1_125	125995962-125000073	352	0.06	0.330827
9_6	6998596-6004577	486	0.06	0.393484
4_30	30999840-30000957	294	0.06	0.260652
8_12	12998346-12001823	329	0.06	0.303258
3_13	13999985-13003454	348	0.06	0.313283
1_39	39997444-39000098	352	0.06	0.323308
4_32	32999605-32003023	346	0.06	0.33584
1_37	37996887-37005757	377	0.06	0.328321
1_77	77997858-77001265	328	0.06	0.290727
2_80	80997612-80003122	295	0.06	0.280702
8_11	11997067-11022715	302	0.06	0.303258
5_9	9998051-9000305	417	0.06	0.333333
5_54	54995952-54001090	422	0.06	0.388471
2_140	140995753-140001635	336	0.05	0.270677
3_82	82994029-82000697	346	0.05	0.328321
3_73	73996184-73000044	311	0.05	0.285714
5_56	56997472-56001042	373	0.05	0.358396
2_69	69999390-69000098	331	0.05	0.283208
3_5	5999092-5001208	323	0.05	0.303258
2_112	112995482-112005094	317	0.05	0.348371
5_13	13999219-13000954	338	0.05	0.358396
4_8	8999885-8003167	373	0.05	0.360902
2_45	45999159-45009480	319	0.05	0.313283
4_81	81998533-81001865	361	0.05	0.325815
3_29	29999617-29025817	318	0.05	0.285714
1_134	134997284-134001864	402	0.05	0.320802
1_142	142997646-142147613	179	0.05	0.220551
1_152	152996463-152000904	341	0.05	0.333333
7_3	3996728-3000684	415	0.05	0.350877
2_100	100997520-100001014	287	0.05	0.24812
4_82	82995064-82000896	352	0.05	0.315789
11_2	2742622-2000809	280	0.05	0.313283
1_86	86998417-86005235	344	0.05	0.310777
1_64	64998812-64003650	347	0.05	0.323308
3_42	42998346-42003790	379	0.05	0.333333
3_38	38995535-38003347	344	0.05	0.313283
11_1	1998079-1005255	374	0.05	0.323308
2_135	135950768-135000313	313	0.05	0.270677
4_3	3999498-3005385	323	0.05	0.265664
1_113	113979478-113006714	319	0.05	0.310777
4_47	47996843-47000597	347	0.05	0.345865
5_12	12993860-12001614	325	0.05	0.283208
4_4	4994926-4003790	358	0.05	0.318296
2_83	83995858-83001834	262	0.05	0.295739
2_96	96996909-96002502	318	0.05	0.273183
2_98	98998465-98001528	365	0.05	0.363409
4_87	87993363-87021603	326	0.05	0.348371
2_127	127991942-127001901	281	0.05	0.270677
5_7	7989300-7003160	411	0.05	0.378446
3_99	99997219-99013878	291	0.05	0.273183
1_90	90996208-90000293	355	0.05	0.330827
2_114	114995221-114004113	252	0.05	0.258145
1_93	93991264-93005509	284	0.05	0.225564
3_9	9999622-9000982	376	0.05	0.323308
26_5	5242351-5000429	98	0.05	0.162907
3_8	8999273-8003076	361	0.05	0.325815
4_1	1994713-1000448	287	0.05	0.278196
1_67	67991459-67000674	332	0.05	0.298246
1_15	15999960-15000413	345	0.05	0.358396
1_20	20999694-20003201	366	0.05	0.325815
4_51	51999782-51000243	256	0.05	0.270677
1_10	10996591-10002413	348	0.05	0.318296
22_0	998656-11040	176	0.05	0.245614
2_123	123994420-123000283	327	0.05	0.298246
4_29	29997606-29000748	349	0.05	0.315789
2_33	33998866-33002170	321	0.05	0.293233
4_26	26998818-26001927	330	0.05	0.318296
2_121	121997686-121136774	292	0.05	0.290727
1_58	58998134-58000628	355	0.05	0.345865
1_147	147995898-147006549	326	0.05	0.310777
1_103	103999481-103001077	373	0.05	0.340852
2_75	75999500-75000894	259	0.05	0.243108
1_119	119999736-119000766	371	0.05	0.330827
1_88	88998272-88000796	304	0.05	0.265664
3_6	6997376-6000022	375	0.05	0.35589
2_134	134998549-134014144	248	0.05	0.263158
3_36	36993287-36002067	317	0.05	0.310777
2_111	111988343-111000887	314	0.05	0.325815
4_14	14994223-14018706	329	0.05	0.285714
4_54	54999299-54004324	319	0.05	0.285714
8_13	13999975-13001030	373	0.05	0.378446
1_42	42999329-42015780	308	0.05	0.273183
4_6	6999805-6001408	327	0.05	0.290727
1_70	70995519-70004794	387	0.05	0.318296
4_28	28996074-28001305	306	0.05	0.340852
13_1	1999797-1002151	256	0.05	0.245614
4_17	17997977-17003745	323	0.05	0.288221
1_3	3999701-3000135	269	0.05	0.238095
5_41	41998371-41000480	369	0.05	0.33584
2_138	138999926-138001606	365	0.05	0.325815
3_7	7998141-7002535	398	0.05	0.343358
24_6	6269740-6000210	204	0.05	0.210526
1_196	196199721-196000017	94	0.05	0.12782
4_27	27994859-27000372	346	0.05	0.325815
1_149	149996423-149006960	321	0.05	0.313283
4_18	18832896-18000247	234	0.05	0.238095
2_136	136991512-136229298	248	0.05	0.230576
1_99	99999595-99003283	369	0.05	0.378446
5_4	4998792-4001030	331	0.05	0.318296
5_6	6999673-6392478	238	0.05	0.243108
1_25	25998907-25059942	290	0.05	0.230576
15_12	12719992-12000000	283	0.05	0.303258
5_0	999985-29775	298	0.04	0.263158
4_16	16998635-16001139	325	0.04	0.305764
4_20	20999751-20004361	262	0.04	0.270677
6_7	7998987-7004604	336	0.04	0.380952
2_56	56999730-56009150	306	0.04	0.280702
1_150	150991782-150001985	355	0.04	0.303258
1_19	19999353-19003354	323	0.04	0.280702
3_70	70994076-70002059	238	0.04	0.235589
8_18	18999028-18000034	416	0.04	0.338346
1_23	23998010-23001712	383	0.04	0.323308
2_11	11998606-11003135	259	0.04	0.258145
1_21	21998931-21007210	384	0.04	0.330827
2_117	117995914-117000983	332	0.04	0.288221
2_0	995408-22397	229	0.04	0.225564
4_90	90995527-90002208	365	0.04	0.320802
2_141	141992858-141004918	307	0.04	0.308271
2_115	115999263-115004723	297	0.04	0.305764
11_3	3995137-3323234	257	0.04	0.24812
1_6	6999769-6001226	306	0.04	0.303258
3_83	83999534-83001169	325	0.04	0.303258
1_5	5998429-5000780	404	0.04	0.385965
8_0	999849-13672	288	0.04	0.285714
2_95	95993890-95000038	256	0.04	0.24812
3_43	43998113-43000579	372	0.04	0.338346
4_10	10997575-10005906	334	0.04	0.275689
2_49	49995902-49000825	314	0.04	0.310777
4_24	24996950-24002357	320	0.04	0.275689
1_194	194998901-194000420	342	0.04	0.295739
1_116	116998165-116024185	309	0.04	0.300752
2_124	124988511-124000776	276	0.04	0.238095
16_0	606273-24857	237	0.04	0.218045
2_128	128995428-128000191	270	0.04	0.253133
2_116	116998389-116001330	274	0.04	0.283208
1_72	72998028-72001446	309	0.04	0.323308
1_191	191998530-191018395	322	0.04	0.288221
2_54	54945833-54013767	211	0.04	0.172932
4_56	56994397-56000059	319	0.04	0.298246
2_12	12999936-12037075	259	0.04	0.258145
1_97	97998156-97001132	283	0.04	0.265664
1_140	140998169-140120364	261	0.04	0.253133
1_31	31999153-31003556	373	0.04	0.360902
2_122	122999883-122000094	283	0.04	0.273183
2_71	71999148-71002370	244	0.04	0.293233
4_13	13959155-13003575	295	0.04	0.280702
4_11	11992611-11002130	311	0.04	0.325815
1_159	159994669-159003135	254	0.04	0.243108
2_133	133998978-133002882	251	0.04	0.235589
4_39	39999666-39000705	327	0.04	0.330827
1_32	32998795-32004848	281	0.04	0.255639
3_69	69995741-69003876	244	0.04	0.253133
3_84	84998326-84002422	231	0.04	0.283208
4_5	5997346-5000397	294	0.04	0.230576
3_12	12995489-12226630	272	0.04	0.245614
5_5	5807130-5002083	262	0.04	0.265664
4_9	9999279-9001502	314	0.04	0.283208
2_90	90999856-90003701	362	0.04	0.315789
2_2	2999225-2001795	340	0.04	0.308271
2_145	145998779-145001359	356	0.04	0.303258
1_160	160958391-160006925	184	0.04	0.205514
4_7	7995092-7004078	321	0.04	0.258145
2_120	120994670-120000142	269	0.04	0.230576
3_72	72995643-72001647	330	0.04	0.265664
2_125	125996039-125000130	295	0.04	0.240602
3_68	68998202-68003106	354	0.04	0.280702
2_142	142999715-142006321	292	0.04	0.295739
6_6	6991395-6001033	332	0.04	0.318296
2_144	144995446-144017229	240	0.03	0.240602
10_0	999195-509881	172	0.03	0.150376
1_41	41995642-41004327	256	0.03	0.245614
1_9	9999448-9002852	320	0.03	0.273183
2_32	32998224-32001786	223	0.03	0.200501
2_86	86999114-86000058	264	0.03	0.205514
13_18	18379348-18000609	146	0.03	0.172932
1_127	127996851-127000401	127	0.03	0.152882
3_20	20996400-20000278	335	0.03	0.308271
3_74	74999708-74001640	260	0.03	0.243108
17_0	999997-662070	166	0.03	0.175439
3_85	85995742-85018373	191	0.03	0.197995
3_71	71998408-71001121	305	0.03	0.313283
4_19	19998058-19356644	193	0.03	0.18797
6_35	35428840-35000365	131	0.03	0.137845
3_41	41996680-41003022	373	0.03	0.285714
1_4	4998207-4003871	316	0.03	0.290727
1_141	141909021-141000474	170	0.03	0.175439
27_0	984643-3785	184	0.03	0.175439
2_109	109998854-109004728	291	0.03	0.243108
4_55	55998049-55060435	283	0.03	0.245614
2_52	52995225-52002456	97	0.03	0.080201
2_118	118995510-118000748	298	0.03	0.283208
1_148	148999760-148000390	166	0.03	0.175439
5_2	2995845-2002587	198	0.02	0.197995
5_59	59780211-59001285	281	0.02	0.250627
6_0	999781-517174	210	0.02	0.170426
1_73	73982371-73001573	241	0.02	0.240602
2_147	147999277-147002303	249	0.02	0.213033
9_0	998813-557886	191	0.02	0.213033
7_7	7999380-7006436	124	0.02	0.12782
2_143	143999571-143000537	178	0.02	0.150376
5_3	3995567-3004086	178	0.02	0.195489
2_53	53984167-53000041	158	0.02	0.197995
1_75	75998477-75152941	157	0.02	0.180451
2_149	149517792-149000875	98	0.01	0.135338
10_20	20384368-20000294	108	0.01	0.090226
2_82	82999092-82013163	72	0.01	0.075188
3_111	111295538-111002147	71	0.01	0.072682
13_0	999325-513195	122	0.01	0.115288
4_91	91262005-91001569	100	0.01	0.095238
1_74	74609611-74001976	109	0.01	0.125313
14_15	15541887-15000636	7	0.01	0.007519
11_20	20200990-20000034	68	0.01	0.080201
9_24	24066176-24000358	37	0.01	0.045113
2_119	119998775-119000462	111	0	0.085213
8_10	10079546-10002013	23	0	0.045113
20_14	14093452-14027577	7	0	0.012531
18_11	11017280-11017280	1	0	0

## Sheet: ABFP
GGA_Mb	Window (first – last position)	Number of SNP/ window	Proportion of genetic variance explained by the SNP window	PPA
28_0	999295-23942	829	1.09	0.804511
28_3	3988940-3000142	621	0.82	0.726817
2_61	61992322-61003805	290	0.71	0.573935
2_62	62998786-62001908	307	0.66	0.471178
7_35	35996723-35001761	386	0.58	0.578947
25_1	1987495-1000131	591	0.49	0.666667
28_4	4964406-4004758	629	0.47	0.724311
3_30	30993376-30000897	365	0.46	0.473684
2_23	23996304-23003810	341	0.46	0.458647
12_4	4997551-4002400	546	0.43	0.66416
7_34	34999921-34002563	411	0.42	0.481203
12_0	998917-81184	381	0.42	0.513784
2_88	88998286-88000219	273	0.4	0.358396
17_9	9995593-9004537	456	0.39	0.566416
1_52	52998004-52000127	387	0.39	0.508772
12_5	5999121-5000340	581	0.37	0.596491
28_2	2999362-2008625	659	0.35	0.66416
1_179	179999169-179001074	411	0.34	0.466165
13_16	16998078-16002637	488	0.32	0.533835
3_65	65996806-65001841	327	0.31	0.406015
2_79	79999675-79004511	256	0.31	0.328321
22_4	4676714-4002399	964	0.3	0.716792
10_12	12999755-12002551	691	0.29	0.619048
2_83	83995858-83001834	262	0.28	0.320802
10_6	6999012-6000563	674	0.28	0.621554
3_25	25997361-25000983	364	0.27	0.473684
19_6	6999373-6000751	602	0.27	0.62406
20_12	12998691-12000087	562	0.27	0.601504
6_33	33997231-33001669	485	0.26	0.54386
7_33	33999284-33000290	396	0.26	0.493734
3_59	59998508-59001007	380	0.26	0.453634
12_16	16999550-16001584	431	0.26	0.496241
10_5	5998442-5000352	661	0.26	0.62406
2_78	78997018-78004001	282	0.26	0.406015
13_7	7998970-7004884	580	0.25	0.568922
5_30	30994841-30001461	367	0.25	0.443609
1_84	84998851-84002231	437	0.25	0.503759
12_15	15999915-15003442	570	0.24	0.568922
1_53	53997943-53002697	282	0.24	0.380952
2_81	81937220-81000547	246	0.23	0.320802
19_5	5998521-5000557	582	0.23	0.518797
7_36	36898384-36000235	257	0.23	0.365915
10_7	7999659-7000336	561	0.22	0.516291
18_2	2999727-2033439	578	0.22	0.558897
26_4	4999719-4000215	706	0.22	0.616541
1_54	54998619-54001671	257	0.21	0.33584
12_18	18999471-18002476	551	0.21	0.533835
1_45	45998217-45001631	393	0.21	0.451128
1_105	105997476-105000541	383	0.21	0.446115
28_1	1996248-1001634	560	0.21	0.588972
21_5	5999307-5001208	991	0.21	0.721804
2_87	87998891-87003814	258	0.21	0.290727
18_8	8991930-8000785	725	0.2	0.611529
19_1	1999134-1000224	705	0.2	0.541353
26_3	3999454-3000141	990	0.2	0.691729
26_2	2999606-2000388	822	0.2	0.64411
2_86	86999114-86000058	264	0.19	0.310777
10_8	8999576-8002511	683	0.19	0.631579
1_175	175996880-175003078	405	0.19	0.438596
3_33	33998952-33001857	416	0.19	0.441103
14_14	14990913-14000126	596	0.19	0.566416
18_1	1868661-1000133	601	0.19	0.568922
10_3	3999639-3001439	736	0.19	0.60401
3_2	2998867-2000032	242	0.18	0.315789
2_30	30999519-30004050	315	0.18	0.348371
10_10	10997525-10000956	669	0.18	0.578947
2_29	29996746-29004781	353	0.18	0.443609
10_11	11998191-11001040	647	0.18	0.553885
14_13	13996367-13001684	559	0.18	0.538847
3_103	103999969-103005146	366	0.18	0.390977
1_108	108998468-108001430	437	0.18	0.448622
10_13	13999140-13000454	692	0.17	0.586466
12_6	6997857-6000683	589	0.17	0.496241
7_31	31996005-31000070	490	0.17	0.496241
2_22	22996354-22138978	291	0.17	0.340852
7_32	32989622-32001927	402	0.17	0.466165
19_3	3999383-3003165	718	0.17	0.578947
1_182	182870323-182004296	359	0.17	0.421053
3_31	31998824-31000133	434	0.17	0.443609
1_180	180998995-180001982	477	0.17	0.488722
2_16	16998562-16000151	336	0.17	0.421053
2_64	64995504-64002255	307	0.17	0.348371
9_9	9998398-9000575	617	0.17	0.533835
5_36	36999672-36007279	368	0.17	0.401002
2_28	28997275-28002321	302	0.17	0.373434
17_10	10940517-10000343	416	0.17	0.458647
10_4	4998068-4000118	734	0.17	0.591479
3_58	58998514-58004742	375	0.17	0.423559
12_17	17999819-17003923	555	0.16	0.493734
20_6	6997363-6003648	587	0.16	0.586466
3_57	57998852-57002054	323	0.16	0.348371
19_8	8999395-8000233	577	0.16	0.508772
1_50	50997980-50001205	360	0.16	0.390977
2_4	4998859-4003961	328	0.16	0.388471
19_7	7998127-7003296	595	0.16	0.576441
10_14	14998393-14002632	604	0.16	0.503759
15_7	7999932-7002111	592	0.16	0.52381
18_0	996797-52516	454	0.16	0.438596
8_23	23999911-23003003	497	0.16	0.473684
3_24		24996970-24003566	352	0.16	0.393484
13_17	17998760-17000131	396	0.16	0.478697
14_3	3999889-3001973	587	0.16	0.468672
12_3	3998803-3000599	489	0.16	0.488722
2_68	68997358-68002388	317	0.16	0.33584
20_1	1996832-1006067	412	0.15	0.413534
2_67	67998225-67004838	315	0.15	0.340852
1_48	48999249-48001833	404	0.15	0.458647
25_2	2887176-2001192	507	0.15	0.483709
20_7	7998579-7000004	499	0.15	0.511278
2_18	18999782-18000346	332	0.15	0.373434
3_62	62995422-62007476	276	0.15	0.303258
1_104	104917298-104001018	401	0.15	0.413534
14_2	2999263-2000438	629	0.15	0.526316
12_7	7997857-7000142	618	0.15	0.54386
9_22	22998001-22001116	579	0.15	0.483709
20_11	11996443-11000711	609	0.15	0.531328
3_3	3999518-3006344	342	0.15	0.370927
12_13	13998096-13004985	489	0.15	0.458647
15_10	10999147-10001717	577	0.15	0.521303
1_178	178999555-178001872	431	0.14	0.41604
12_14	14999568-14000037	524	0.14	0.468672
23_0	999433-8243	781	0.14	0.571429
9_10	10999916-10001054	523	0.14	0.506266
2_85	85995608-85007540	286	0.14	0.360902
3_14	14999520-14005101	357	0.14	0.428571
18_3	3999218-3002958	761	0.14	0.60401
1_107	107998418-107000175	465	0.14	0.441103
14_9	9998826-9000607	703	0.14	0.573935
2_84	84999415-84002075	333	0.14	0.385965
27_3	3996811-3000222	820	0.14	0.606516
3_4	4998769-4001862	357	0.14	0.398496
4_89	89997729-89007137	353	0.14	0.360902
12_19	19922740-19003142	431	0.14	0.446115
14_7	7997901-7000562	615	0.14	0.546366
1_27	27995808-27000790	349	0.14	0.37594
13_15	15998451-15001512	482	0.14	0.466165
18_4	4999445-4001669	643	0.14	0.536341
5_27	27998417-27000696	402	0.14	0.385965
1_183	183999208-183006281	415	0.14	0.41604
3_29	29999617-29025817	318	0.14	0.408521
24_5	5999010-5000804	763	0.13	0.593985
12_12	12996489-12001263	472	0.13	0.433584
18_6	6999386-6000481	791	0.13	0.609023
8_21	21999013-21004762	480	0.13	0.473684
4_83	83997289-83002589	321	0.13	0.390977
8_24	24998083-24000565	476	0.13	0.463659
5_45	45999760-45004270	398	0.13	0.37594
5_33	33997548-33000920	309	0.13	0.368421
3_53	53994642-53000640	308	0.13	0.340852
27_2	2998886-2000333	1058	0.13	0.681704
2_38	38997725-38006720	329	0.13	0.368421
23_3	3999610-3000994	782	0.13	0.606516
10_2	2999942-2000167	597	0.13	0.513784
11_0	997948-62065	443	0.13	0.483709
24_0	999191-7891	703	0.13	0.56391
20_2	2992559-2001696	474	0.13	0.478697
3_15	15999193-15001798	398	0.13	0.41604
6_25	25999547-25000919	487	0.13	0.453634
17_8	8999248-8000497	704	0.13	0.561404
3_63	63997299-63015613	314	0.13	0.338346
20_5	5999452-5000651	524	0.13	0.468672
14_11	11999159-11000915	616	0.13	0.54386
3_28	28989713-28001025	342	0.13	0.328321
6_13	13998969-13000859	407	0.13	0.406015
10_15	15998420-15000035	608	0.13	0.52381
18_5	5998715-5003077	790	0.13	0.621554
1_79	79999317-79001243	397	0.13	0.413534
5_34	34981535-34003454	326	0.13	0.378446
1_106	106999692-106001479	433	0.12	0.438596
6_28	28999724-28003701	490	0.12	0.438596
24_3	3999180-3000158	864	0.12	0.611529
6_34	34999419-34000326	432	0.12	0.43609
25_0	999786-5825	283	0.12	0.325815
24_4	4993752-4001256	824	0.12	0.609023
3_1	1999234-1000324	279	0.12	0.345865
10_1	1996855-1000852	626	0.12	0.558897
2_17	17998177-17003025	335	0.12	0.403509
3_0	993284-18591	342	0.12	0.370927
1_110	110997312-110000211	441	0.12	0.443609
23_4	4998691-4000469	763	0.12	0.571429
1_82	82993071-82001576	376	0.12	0.418546
6_29	29999994-29001552	515	0.12	0.491228
2_19	19999423-19000039	339	0.12	0.345865
14_10	10999961-10000304	652	0.12	0.553885
3_32	32997998-32001408	316	0.12	0.333333
12_1	1999418-1007173	449	0.12	0.438596
5_46	46999912-46000853	385	0.12	0.423559
7_23	23998332-23001680	419	0.12	0.451128
10_16	16999678-16001397	623	0.12	0.511278
5_23	23999258-23001333	382	0.12	0.383459
8_22	22999947-22002669	492	0.12	0.468672
11_6	6999911-6000357	530	0.12	0.491228
15_5	5999958-5000057	662	0.12	0.553885
1_83	83996167-83003713	382	0.12	0.411028
14_0	999797-50084	413	0.12	0.383459
17_7	7999150-7000143	683	0.12	0.54386
7_1	1999224-1000656	496	0.12	0.473684
13_8	8998322-8000885	444	0.12	0.451128
2_34	34996555-34001756	365	0.12	0.363409
24_2	2999102-2000563	810	0.12	0.588972
3_105	105990941-105014226	362	0.12	0.370927
1_176	176998456-176004507	402	0.11	0.401002
1_49	49997561-49002896	414	0.11	0.401002
8_6	6999562-6001191	452	0.11	0.463659
5_26	26995578-26000520	359	0.11	0.373434
1_65	65997098-65000069	415	0.11	0.365915
1_81	81994832-81008377	355	0.11	0.348371
6_27	27999574-27000325	491	0.11	0.421053
1_28	28997304-28003314	340	0.11	0.353383
1_66	66999272-66000175	391	0.11	0.37594
22_3	3999542-3000446	539	0.11	0.448622
1_80	80995276-80001060	369	0.11	0.35589
21_1	1999733-1001186	877	0.11	0.593985
11_13	13999472-13001093	467	0.11	0.418546
5_31	31998709-31000460	245	0.11	0.343358
4_84	84998320-84004502	388	0.11	0.408521
2_73	73995869-73003968	233	0.11	0.273183
23_1	1999878-1001570	822	0.11	0.578947
1_63	63995624-63001124	376	0.11	0.393484
5_14	14989658-14002615	386	0.11	0.350877
3_18	18998324-18000047	381	0.11	0.383459
20_4	4999255-4000143	505	0.11	0.481203
2_5	5998850-5000041	290	0.11	0.350877
2_75	75999500-75000894	259	0.11	0.263158
5_37	37997805-37001174	422	0.11	0.363409
2_80	80997612-80003122	295	0.11	0.368421
9_14	14997194-14001725	489	0.11	0.433584
1_125	125995962-125000073	352	0.11	0.358396
7_5	5999977-5002537	373	0.11	0.378446
2_56	56999730-56009150	306	0.11	0.363409
2_74	74996653-74002335	274	0.11	0.293233
5_15	15998814-15000770	391	0.11	0.398496
5_24	24999191-24000730	395	0.11	0.37594
2_135	135950768-135000313	313	0.11	0.37594
3_102	102999526-102001974	391	0.11	0.385965
14_5	5998676-5000251	649	0.11	0.521303
11_18	18994696-18001466	411	0.11	0.423559
21_3	3998996-3001322	772	0.11	0.596491
1_129	129999031-129001445	385	0.11	0.39599
1_109	109996559-109000932	411	0.11	0.380952
3_34	34996929-34001105	300	0.11	0.283208
4_85	85998919-85008137	405	0.11	0.403509
7_30	30998258-30001345	519	0.11	0.458647
21_4	4998314-4001279	873	0.11	0.598997
7_24	24999666-24000573	425	0.11	0.380952
19_4	4998547-4000523	588	0.11	0.516291
6_32	32999910-32001747	457	0.1	0.438596
3_66	66998344-66003911	381	0.1	0.348371
4_59	59996697-59000129	390	0.1	0.401002
3_26	26999094-26000884	366	0.1	0.343358
11_11	11999242-11001215	508	0.1	0.411028
3_54	54998896-54005855	377	0.1	0.350877
5_22	22995297-22000062	329	0.1	0.35589
2_76	76994414-76004277	352	0.1	0.313283
1_92	92999699-92001660	386	0.1	0.370927
1_114	114999023-114003129	421	0.1	0.463659
13_3	3998616-3002617	465	0.1	0.43609
5_10	10999184-10003219	400	0.1	0.398496
5_29	29998109-29001834	355	0.1	0.370927
14_8	8998930-8000346	616	0.1	0.521303
3_50	50995571-50003330	420	0.1	0.380952
9_12	12997791-12001048	493	0.1	0.47619
3_96	96996738-96002115	408	0.1	0.413534
13_6	6997869-6003685	531	0.1	0.451128
27_1	1999479-1012090	745	0.1	0.531328
2_97	97998490-97000549	359	0.1	0.348371
10_17	17999778-17001414	676	0.1	0.526316
17_6	6998184-6000570	678	0.1	0.516291
6_1	1991512-1001852	451	0.1	0.43609
9_8	8995857-8000477	531	0.1	0.441103
4_49	49998108-49001697	329	0.1	0.305764
3_56	56993621-56000993	393	0.1	0.390977
5_44	44999656-44001572	405	0.1	0.390977
3_23	23998205-23000202	287	0.1	0.24812
1_124	124996146-124001748	370	0.1	0.370927
6_15	15982864-15000230	339	0.1	0.358396
21_0	996087-13225	573	0.1	0.483709
14_6	6998468-6001464	583	0.1	0.47619
1_46	46999340-46003333	337	0.1	0.365915
5_19	19998127-19001912	415	0.1	0.41604
8_28	28999995-28001005	487	0.1	0.438596
21_2	2999039-2000258	896	0.1	0.634085
10_9	9999999-9001929	518	0.1	0.438596
14_1	1999306-1002891	653	0.1	0.503759
4_48	48999624-48001582	341	0.1	0.398496
6_16	16995254-16010813	393	0.1	0.406015
4_43	43998491-43001322	421	0.1	0.390977
11_5	5998062-5000641	499	0.1	0.458647
2_2	2999225-2001795	340	0.1	0.328321
11_9	9997375-9000127	540	0.1	0.478697
5_52	52997823-52001366	401	0.1	0.388471
3_48	48999018-48004423	423	0.1	0.401002
7_4	4998023-4000581	408	0.1	0.390977
10_19	19998197-19001184	688	0.1	0.54386
3_104	104982338-104001315	390	0.1	0.403509
11_15	15999835-15000155	608	0.1	0.483709
4_77	77998814-77003477	350	0.09	0.368421
2_131	131999754-131005729	318	0.09	0.33584
11_4	4998715-4001030	499	0.09	0.431078
4_60	60998203-60000075	423	0.09	0.378446
13_2	2994904-2000330	502	0.09	0.461153
11_14	14996123-14001094	506	0.09	0.418546
4_65	65994815-65002564	382	0.09	0.353383
8_15	15993205-15001133	393	0.09	0.41604
1_122	122995823-122000993	432	0.09	0.413534
5_39	39998360-39000466	360	0.09	0.358396
24_1	1999963-1000070	814	0.09	0.60401
2_3	3994287-3005807	292	0.09	0.348371
26_1	1999197-1000350	605	0.09	0.493734
2_71	71999148-71002370	244	0.09	0.330827
2_1	1991005-1000653	320	0.09	0.35589
7_28	28998425-28002821	472	0.09	0.43609
4_57	57999232-57012689	310	0.09	0.363409
15_4	4999664-4000820	608	0.09	0.478697
2_26	26999450-26073012	252	0.09	0.275689
15_8	8999979-8001139	617	0.09	0.496241
5_32	32997980-32001226	201	0.09	0.223058
1_57	57997976-57000875	405	0.09	0.423559
6_8	8999337-8002588	511	0.09	0.468672
2_35	35998533-35001389	290	0.09	0.310777
6_9	9999004-9000091	483	0.09	0.43609
9_17	17999967-17001007	600	0.09	0.513784
6_10	10998696-10002987	454	0.09	0.41604
17_3	3999541-3000636	683	0.09	0.538847
1_126	126992757-126001632	296	0.09	0.283208
8_1	1999902-1002608	366	0.09	0.370927
18_9	9998762-9007122	498	0.09	0.441103
15_1	1998062-1002290	644	0.09	0.538847
3_61	61995869-61002343	277	0.09	0.318296
1_51	51997357-51000434	352	0.09	0.305764
7_12	12998804-12000277	436	0.09	0.411028
12_8	8998440-8001126	603	0.09	0.478697
20_0	998687-47223	307	0.09	0.328321
14_4	4999941-4001151	549	0.09	0.466165
6_5	5997582-5000233	410	0.09	0.39599
15_9	9999015-9002743	639	0.09	0.45614
4_63	63999612-63002352	354	0.09	0.343358
17_2	2999617-2000249	607	0.09	0.511278
4_53	53999285-53002452	324	0.09	0.380952
17_5	5999595-5000149	541	0.09	0.486216
15_2	2999282-2000804	570	0.09	0.453634
4_82	82995064-82000896	352	0.09	0.338346
6_21	21999640-21000789	460	0.09	0.408521
11_7	7998782-7000304	545	0.09	0.513784
5_9	9998051-9000305	417	0.09	0.401002
2_9	9990590-9007009	306	0.09	0.305764
9_11	11998979-11002495	492	0.09	0.421053
5_21	21994735-21002410	366	0.09	0.363409
2_70	70995838-70002582	262	0.09	0.270677
8_17	17999858-17001478	450	0.09	0.37594
1_171	171999874-171000120	407	0.09	0.380952
4_25	25998172-25001584	351	0.09	0.320802
9_21	21998754-21000594	621	0.09	0.473684
8_16	16999309-16004081	464	0.09	0.463659
5_28	28996407-28003041	364	0.09	0.35589
6_23	23997684-23001607	461	0.09	0.393484
5_48	48995453-48000731	372	0.09	0.325815
11_16	16999456-16000965	594	0.08	0.483709
3_91	91999970-91001655	368	0.08	0.358396
18_10	10987050-10000907	411	0.08	0.365915
4_64	64999734-64006402	396	0.08	0.350877
4_88	88998944-88006320	318	0.08	0.353383
6_20	20996644-20013603	469	0.08	0.443609
1_26	26999593-26002113	352	0.08	0.368421
4_34	34999560-34001177	395	0.08	0.343358
6_11	11998094-11001860	416	0.08	0.358396
1_94	94997391-94002604	294	0.08	0.288221
3_95	95999172-95002461	404	0.08	0.393484
1_103	103999481-103001077	373	0.08	0.350877
3_81	81997801-81002477	398	0.08	0.350877
18_7	7999684-7001181	425	0.08	0.35589
1_181	181996465-181001172	388	0.08	0.345865
1_172	172999969-172002886	384	0.08	0.365915
3_51	51998643-51000317	397	0.08	0.358396
4_61	61994567-61001499	393	0.08	0.340852
7_26	26998534-26001902	473	0.08	0.421053
5_49	49999621-49000452	383	0.08	0.370927
2_98	98998465-98001528	365	0.08	0.373434
8_7	7999901-7004059	496	0.08	0.451128
3_78	78999327-78012352	343	0.08	0.330827
10_18	18999247-18002849	734	0.08	0.511278
17_4	4998341-4000959	724	0.08	0.558897
3_46	46997571-46000857	377	0.08	0.358396
2_91	91999701-91002179	307	0.08	0.348371
4_58	58996848-58004781	389	0.08	0.305764
5_51	51999633-51000232	451	0.08	0.365915
3_60	60999555-60011440	340	0.08	0.348371
17_1	1993540-1000299	591	0.08	0.501253
15_3	3995337-3002321	535	0.08	0.41604
6_26	26998783-26001701	517	0.08	0.453634
5_43	43998506-43001408	421	0.08	0.403509
1_95	95999506-95003483	336	0.08	0.338346
1_16	16994858-16002529	377	0.08	0.380952
2_60	60996514-60003525	294	0.08	0.278196
3_92	92999701-92000582	405	0.08	0.39599
23_2	2997170-2003312	690	0.08	0.481203
3_45	45998872-45000626	421	0.08	0.403509
1_62	62998063-62000024	356	0.08	0.328321
9_23	23999904-23001311	496	0.08	0.468672
2_31	31998250-31002183	301	0.08	0.283208
1_96	96999948-96002954	329	0.08	0.33584
7_11	11998127-11000439	470	0.08	0.43609
6_3	3999959-3000060	443	0.08	0.406015
13_12	12999639-12000451	468	0.08	0.41604
2_27	27992309-27004477	316	0.08	0.288221
5_54	54995952-54001090	422	0.08	0.383459
1_117	117999422-117006518	321	0.08	0.333333
2_72	72997698-72008029	316	0.08	0.290727
9_16	16999606-16001716	626	0.08	0.488722
2_55	55998457-55071820	254	0.08	0.273183
3_76	76997592-76001617	393	0.08	0.368421
9_20	20996719-20000672	540	0.08	0.461153
1_13	13998667-13003777	323	0.08	0.290727
3_97	97996833-97000550	385	0.08	0.37594
9_3	3998841-3000364	537	0.08	0.43609
3_64	64997995-64001501	290	0.08	0.315789
7_9	9999479-9002144	429	0.08	0.388471
1_5	5998429-5000780	404	0.08	0.43609
12_9	9998218-9002759	484	0.08	0.408521
11_8	8996064-8001658	578	0.08	0.491228
1_89	89998645-89000395	368	0.08	0.360902
2_57	57994157-57004499	305	0.08	0.285714
6_12	12998278-12001632	397	0.08	0.363409
13_5	5998604-5001506	541	0.08	0.451128
3_39	39997355-39000117	382	0.08	0.385965
19_2	2996897-2000430	571	0.08	0.453634
9_1	1999765-1000417	564	0.08	0.486216
20_8	8999959-8001318	514	0.08	0.426065
5_18	18986761-18005281	372	0.08	0.348371
3_16	16998514-16001747	349	0.08	0.35589
3_100	100998847-100001846	361	0.08	0.368421
15_6	6999944-6000311	511	0.08	0.461153
1_1	1999125-1003228	304	0.08	0.328321
9_13	13998539-13000454	452	0.08	0.390977
21_6	6815670-6001123	566	0.08	0.513784
6_14	14999572-14006828	448	0.08	0.421053
5_42	42998677-42004473	370	0.08	0.358396
7_0	997983-35414	356	0.08	0.320802
3_49	49998677-49003295	366	0.08	0.353383
6_31	31998155-31001205	477	0.08	0.451128
5_20	20998261-20000972	398	0.08	0.383459
8_27	27999759-27000706	529	0.08	0.431078
5_53	53997021-53001414	416	0.08	0.390977
9_19	19999306-19000810	544	0.08	0.441103
8_25	25997677-25000224	435	0.08	0.408521
1_88	88998272-88000796	304	0.08	0.323308
1_131	131997291-131002927	402	0.08	0.368421
1_39	39997444-39000098	352	0.08	0.333333
6_22	22996061-22000121	395	0.07	0.401002
1_71	71999883-71000214	380	0.07	0.406015
1_133	133996605-133002233	433	0.07	0.418546
2_8	8995192-8000839	323	0.07	0.290727
1_111	111999862-111001733	401	0.07	0.373434
2_36	36993589-36000394	337	0.07	0.39599
3_8	8999273-8003076	361	0.07	0.315789
14_12	12990825-12001625	486	0.07	0.406015
3_67	67999348-67000802	433	0.07	0.433584
9_15	15999852-15000216	509	0.07	0.441103
2_42	42998628-42007964	328	0.07	0.313283
2_44	44997161-44000126	336	0.07	0.315789
2_99	99999029-99005572	370	0.07	0.333333
1_115	115999819-115001140	373	0.07	0.348371
1_139	139951166-139001905	336	0.07	0.368421
1_68	68994689-68001891	367	0.07	0.345865
1_112	112996260-112003431	403	0.07	0.368421
1_138	138999541-138002601	363	0.07	0.330827
1_47	47999987-47000356	428	0.07	0.368421
2_63	63995650-63004924	285	0.07	0.290727
1_123	123999385-123017476	338	0.07	0.320802
2_138	138999926-138001606	365	0.07	0.345865
13_9	9997149-9001252	513	0.07	0.413534
2_48	48999819-48002673	307	0.07	0.348371
2_37	37992884-37019018	291	0.07	0.265664
5_35	35995637-35003021	337	0.07	0.330827
3_55	55995615-55005401	354	0.07	0.345865
1_61	61998748-61000224	354	0.07	0.343358
1_102	102999615-102004903	401	0.07	0.348371
3_37	37999054-37001157	316	0.07	0.308271
2_94	94997147-94002120	290	0.07	0.273183
1_185	185998748-185000255	389	0.07	0.360902
3_22	22998440-22001404	322	0.07	0.310777
1_64	64998812-64003650	347	0.07	0.333333
4_47	47996843-47000597	347	0.07	0.380952
11_12	12998947-12000479	554	0.07	0.411028
11_17	17997723-17000223	497	0.07	0.461153
1_18	18988390-18004499	328	0.07	0.328321
1_12	12999010-12000455	384	0.07	0.323308
12_10	10998376-10003317	470	0.07	0.418546
6_2	2999246-2000347	461	0.07	0.363409
19_0	997881-8216	527	0.07	0.406015
3_80	80997934-80000782	368	0.07	0.350877
22_1	1997368-1001183	500	0.07	0.428571
1_91	91998027-91001335	372	0.07	0.345865
3_12	12995489-12226630	272	0.07	0.290727
7_29	29998961-29003303	476	0.07	0.43609
20_3	3997580-3001105	483	0.07	0.446115
7_14	14996520-14001818	432	0.07	0.370927
3_11	11696784-11001927	254	0.07	0.280702
2_20	20997718-20005073	334	0.07	0.37594
3_27	27997762-27014930	340	0.07	0.35589
3_75	75999748-75003293	402	0.07	0.35589
7_8	8998565-8003124	315	0.07	0.328321
1_55	55996266-55003844	223	0.07	0.253133
4_68	68996029-68001472	359	0.07	0.365915
1_154	154998176-154000670	371	0.07	0.340852
7_16	16998577-16000378	428	0.07	0.385965
3_106	106997009-106005694	380	0.07	0.338346
13_4	4996964-4006314	447	0.07	0.421053
4_46	46999868-46000232	411	0.07	0.393484
5_38	38996916-38000437	376	0.07	0.353383
4_17	17997977-17003745	323	0.07	0.308271
8_13	13999975-13001030	373	0.07	0.318296
1_121	121998086-121004601	385	0.07	0.363409
1_136	136995746-136000792	400	0.07	0.358396
4_87	87993363-87021603	326	0.07	0.338346
5_16	16998250-16000805	378	0.07	0.353383
16_0	606273-24857	237	0.07	0.250627
5_57	57999018-57002474	396	0.07	0.383459
1_164	164999798-164002665	312	0.07	0.33584
4_42	42997484-42002595	376	0.07	0.35589
7_2	2998804-2000697	371	0.07	0.333333
9_4	4999336-4000836	516	0.07	0.453634
1_195	195995407-195003475	426	0.07	0.398496
6_4	4995203-4003421	462	0.07	0.401002
1_38	38998289-38002174	417	0.07	0.385965
2_33	33998866-33002170	321	0.07	0.315789
7_13	13996021-13000932	440	0.07	0.348371
1_177	177998600-177000356	399	0.07	0.348371
2_107	107995223-107004950	332	0.07	0.315789
1_170	170999129-170002808	446	0.07	0.360902
5_13	13999219-13000954	338	0.07	0.318296
3_99	99997219-99013878	291	0.07	0.320802
2_100	100997520-100001014	287	0.07	0.300752
7_27	27998248-27000472	478	0.07	0.383459
9_6	6998596-6004577	486	0.07	0.418546
11_19	19997265-19001109	394	0.07	0.35589
1_42	42999329-42015780	308	0.07	0.295739
1_184	184994789-184000347	337	0.07	0.37594
1_128	128997272-128002385	366	0.07	0.328321
6_24	24999742-24001009	455	0.07	0.406015
8_26	26998071-26000275	479	0.07	0.443609
1_29	29999595-29001510	353	0.07	0.320802
11_10	10994410-10000131	436	0.07	0.365915
4_29	29997606-29000748	349	0.07	0.320802
7_22	22997682-22000044	391	0.07	0.365915
3_19	19995136-19002818	358	0.07	0.323308
2_102	102994576-102003739	343	0.07	0.320802
2_65	65999518-65002987	302	0.07	0.305764
1_20	20999694-20003201	366	0.07	0.333333
13_11	11999395-11007183	482	0.07	0.393484
9_18	18998622-18001040	587	0.07	0.43609
1_93	93991264-93005509	284	0.07	0.273183
12_2	2990042-2000396	414	0.07	0.363409
5_17	17999180-17004254	372	0.07	0.33584
2_24	24998126-24000111	287	0.07	0.345865
3_47	47998316-47001081	425	0.07	0.350877
12_11	11998408-11001448	455	0.07	0.380952
26_0	999374-5950	580	0.07	0.43609
2_54	54945833-54013767	211	0.06	0.265664
3_87	87998702-87002060	408	0.06	0.39599
1_193	193998457-193000093	413	0.06	0.385965
1_168	168997872-168005668	318	0.06	0.290727
1_189	189999804-189002387	437	0.06	0.43609
4_40	40998594-40001790	383	0.06	0.350877
20_10	10998439-10009222	403	0.06	0.345865
15_11	11999795-11000837	473	0.06	0.431078
1_99	99999595-99003283	369	0.06	0.385965
8_20	20998394-20004100	408	0.06	0.358396
4_70	70999645-70000654	307	0.06	0.33584
1_11	11999313-11000279	371	0.06	0.353383
4_26	26998818-26001927	330	0.06	0.325815
2_120	120994670-120000142	269	0.06	0.315789
27_5	5620319-5000332	300	0.06	0.340852
4_45	45998700-45003114	363	0.06	0.353383
4_35	35999840-35004761	377	0.06	0.338346
1_119	119999736-119000766	371	0.06	0.348371
8_9	9997375-9001532	369	0.06	0.363409
1_145	145998774-145000054	406	0.06	0.360902
9_5	5998634-5000912	485	0.06	0.418546
1_33	33998234-33001775	417	0.06	0.353383
2_66	66996183-66007682	317	0.06	0.288221
1_143	143996945-143002040	390	0.06	0.380952
6_18	18998825-18005021	428	0.06	0.370927
1_188	188998231-188000118	390	0.06	0.343358
13_14	14996106-14001745	424	0.06	0.370927
2_51	51998771-51000883	291	0.06	0.310777
20_13	13995584-13000029	361	0.06	0.348371
1_155	155998399-155000884	429	0.06	0.388471
2_108	108991091-108000662	319	0.06	0.300752
6_30	30999133-30002827	423	0.06	0.333333
4_51	51999782-51000243	256	0.06	0.288221
4_72	72990211-72005129	281	0.06	0.290727
1_120	120994248-120003806	407	0.06	0.368421
8_12	12998346-12001823	329	0.06	0.325815
2_40	40999399-40007952	330	0.06	0.308271
8_19	19988077-19004104	406	0.06	0.320802
1_146	146999886-146007409	470	0.06	0.398496
4_74	74999379-74001668	281	0.06	0.283208
3_21	21996787-21006614	376	0.06	0.350877
13_13	13998680-13000987	431	0.06	0.365915
1_186	186995095-186004375	353	0.06	0.320802
4_38	38997248-38000124	370	0.06	0.365915
1_0	997412-12116	309	0.06	0.295739
4_62	62997901-62008497	357	0.06	0.313283
5_4	4998792-4001030	331	0.06	0.295739
5_50	50995869-50007692	419	0.06	0.370927
4_54	54999299-54004324	319	0.06	0.295739
4_33	33999667-33001303	384	0.06	0.348371
1_59	59999797-59000685	368	0.06	0.350877
3_101	101998645-101002649	406	0.06	0.390977
2_47	47999595-47000713	330	0.06	0.328321
2_132	132993039-132002106	301	0.06	0.285714
1_34	34997356-34000181	428	0.06	0.403509
5_25	25999154-25000385	384	0.06	0.365915
2_89	89999952-89003787	332	0.06	0.303258
9_7	7998866-7005445	493	0.06	0.39599
3_77	77983389-77003653	372	0.06	0.348371
2_7	7998001-7000241	334	0.06	0.33584
2_110	110993886-110000921	311	0.06	0.265664
4_10	10997575-10005906	334	0.06	0.288221
2_106	106999646-106002057	309	0.06	0.303258
2_93	93999323-93006555	270	0.06	0.318296
3_98	98998990-98001604	335	0.06	0.313283
7_17	17999298-17000545	366	0.06	0.368421
2_96	96996909-96002502	318	0.06	0.300752
7_25	25999993-25001370	389	0.06	0.310777
2_142	142999715-142006321	292	0.06	0.313283
3_52	52995441-52002322	349	0.06	0.33584
5_7	7989300-7003160	411	0.06	0.373434
15_0	999898-24593	441	0.06	0.378446
4_39	39999666-39000705	327	0.06	0.340852
1_144	144999110-144000086	426	0.06	0.383459
2_58	58998616-58002253	317	0.06	0.300752
4_32	32999605-32003023	346	0.06	0.353383
1_67	67991459-67000674	332	0.06	0.315789
3_88	88995205-88001088	336	0.06	0.320802
1_101	101993781-101022830	350	0.06	0.288221
1_173	173997072-173005650	328	0.06	0.353383
2_130	130998287-130000481	276	0.06	0.273183
3_41	41996680-41003022	373	0.06	0.348371
20_9	9990270-9002657	459	0.06	0.408521
4_8	8999885-8003167	373	0.06	0.343358
5_8	8988758-8000498	398	0.06	0.41604
1_135	135998284-135001743	432	0.06	0.393484
1_130	130998727-130001965	398	0.06	0.373434
3_6	6997376-6000022	375	0.06	0.315789
2_43	43998384-43000798	318	0.06	0.278196
3_17	17997664-17000437	371	0.06	0.378446
1_31	31999153-31003556	373	0.06	0.343358
3_40	40999517-40001049	384	0.06	0.33584
1_7	7995739-7003440	346	0.06	0.33584
13_18	18379348-18000609	146	0.06	0.200501
1_23	23998010-23001712	383	0.06	0.360902
1_162	162999938-162002042	390	0.06	0.368421
3_79	79999932-79003213	348	0.06	0.328321
2_41	41999433-41001878	310	0.06	0.288221
7_19	19997606-19003818	270	0.06	0.290727
1_118	118991475-118001586	411	0.06	0.360902
5_11	11992136-11002607	350	0.06	0.325815
4_27	27994859-27000372	346	0.06	0.325815
3_108	108999411-108000266	390	0.06	0.353383
19_9	9972338-9001097	316	0.06	0.280702
3_9	9999622-9000982	376	0.06	0.330827
3_82	82994029-82000697	346	0.06	0.285714
7_15	15999688-15001757	406	0.06	0.350877
4_66	66998777-66005172	406	0.06	0.350877
1_167	167998892-167001200	358	0.06	0.338346
2_50	50998670-50001247	237	0.06	0.250627
4_52	52999436-52000121	357	0.06	0.315789
4_36	36998535-36003578	371	0.06	0.33584
6_17	17997278-17010826	414	0.06	0.390977
3_73	73996184-73000044	311	0.06	0.318296
4_67	67993309-67001751	332	0.06	0.313283
2_69	69999390-69000098	331	0.06	0.318296
4_31	31999341-31000353	297	0.06	0.313283
1_134	134997284-134001864	402	0.06	0.345865
2_46	46996287-46005192	363	0.06	0.313283
1_22	22996000-22001940	412	0.06	0.41604
5_40	40999047-40000042	363	0.06	0.350877
1_37	37996887-37005757	377	0.06	0.340852
1_30	30998321-30001634	424	0.06	0.323308
3_110	110988894-110000758	385	0.06	0.338346
1_97	97998156-97001132	283	0.06	0.260652
6_19	19951255-19001309	439	0.06	0.363409
4_75	75992482-75004492	257	0.06	0.285714
1_4	4998207-4003871	316	0.06	0.310777
7_10	10995068-10002707	453	0.05	0.41604
3_10	10998548-10001439	332	0.05	0.315789
3_71	71998408-71001121	305	0.05	0.278196
4_41	41997527-41001099	349	0.05	0.285714
4_22	22989145-22003900	330	0.05	0.313283
3_72	72995643-72001647	330	0.05	0.333333
1_78	78998024-78000783	349	0.05	0.313283
4_23	23999910-23000910	338	0.05	0.323308
1_40	40997376-40001170	336	0.05	0.313283
4_81	81998533-81001865	361	0.05	0.33584
5_41	41998371-41000480	369	0.05	0.323308
8_4	4992901-4001015	383	0.05	0.365915
2_21	21901484-21000558	319	0.05	0.278196
8_3	3998456-3003767	416	0.05	0.378446
1_60	60997051-60004355	368	0.05	0.308271
4_90	90995527-90002208	365	0.05	0.328321
1_100	100988805-100003420	345	0.05	0.295739
1_165	165999445-165000717	400	0.05	0.325815
5_12	12993860-12001614	325	0.05	0.310777
4_15	15999159-15000769	360	0.05	0.39599
4_37	37995028-37004104	373	0.05	0.285714
2_90	90999856-90003701	362	0.05	0.328321
4_79	79997634-79003361	321	0.05	0.285714
3_94	94998337-94002004	329	0.05	0.325815
5_47	47999085-47003017	272	0.05	0.298246
2_115	115999263-115004723	297	0.05	0.258145
4_69	69993865-69000658	367	0.05	0.328321
2_139	139999004-139007141	364	0.05	0.340852
3_35	35993013-35001332	327	0.05	0.330827
4_5	5997346-5000397	294	0.05	0.300752
13_1	1999797-1002151	256	0.05	0.253133
1_116	116998165-116024185	309	0.05	0.273183
27_4	4999960-4108329	489	0.05	0.423559
5_55	55995825-55000427	335	0.05	0.328321
2_116	116998389-116001330	274	0.05	0.260652
9_2	2998908-2004955	524	0.05	0.411028
1_2	2999255-2000227	369	0.05	0.323308
27_0	984643-3785	184	0.05	0.205514
8_18	18999028-18000034	416	0.05	0.333333
1_6	6999769-6001226	306	0.05	0.323308
1_70	70995519-70004794	387	0.05	0.345865
3_20	20996400-20000278	335	0.05	0.300752
5_56	56997472-56001042	373	0.05	0.373434
2_25	25816179-25002058	183	0.05	0.225564
2_137	137998431-137014038	329	0.05	0.295739
1_187	187999263-187000380	376	0.05	0.33584
3_74	74999708-74001640	260	0.05	0.24812
8_14	14999112-14000656	396	0.05	0.360902
4_20	20999751-20004361	262	0.05	0.270677
1_3	3999701-3000135	269	0.05	0.260652
1_174	174999542-174003948	374	0.05	0.348371
5_58	58996253-58001133	390	0.05	0.318296
3_44	44999285-44001824	397	0.05	0.353383
1_69	69998681-69000881	371	0.05	0.353383
3_38	38995535-38003347	344	0.05	0.350877
2_146	146998902-146002741	328	0.05	0.328321
3_42	42998346-42003790	379	0.05	0.343358
2_129	129996848-129000006	327	0.05	0.353383
3_89	89994428-89000059	262	0.05	0.253133
1_25	25998907-25059942	290	0.05	0.253133
7_21	21997736-21003096	448	0.05	0.428571
1_113	113979478-113006714	319	0.05	0.288221
6_6	6991395-6001033	332	0.05	0.320802
4_80	80998793-80000362	339	0.05	0.295739
2_123	123994420-123000283	327	0.05	0.328321
8_11	11997067-11022715	302	0.05	0.318296
4_24	24996950-24002357	320	0.05	0.298246
1_194	194998901-194000420	342	0.05	0.360902
4_73	73993683-73002356	284	0.05	0.258145
5_1	1997460-1003775	381	0.05	0.315789
2_10	10998597-10001868	303	0.05	0.283208
2_45	45999159-45009480	319	0.05	0.298246
1_14	14997821-14001980	328	0.05	0.303258
2_101	101998789-101001617	351	0.05	0.323308
3_86	86998715-86000672	336	0.05	0.293233
1_24	24994263-24001443	283	0.05	0.315789
4_3	3999498-3005385	323	0.05	0.33584
2_6	6996124-6003435	325	0.05	0.313283
1_137	137999605-137000784	350	0.05	0.345865
3_68	68998202-68003106	354	0.05	0.293233
2_77	77999113-77000552	315	0.05	0.310777
2_148	148995564-148001681	324	0.05	0.345865
3_5	5999092-5001208	323	0.05	0.298246
1_169	169999438-169001420	346	0.05	0.308271
1_166	166999195-166000511	418	0.05	0.35589
2_15	15995197-15003866	281	0.05	0.270677
8_5	5996532-5000864	375	0.05	0.340852
1_36	36996568-36002323	334	0.05	0.303258
2_103	103998205-103000257	301	0.05	0.318296
4_21	21999067-21001741	334	0.05	0.323308
1_8	8999996-8002345	286	0.05	0.270677
1_157	157998434-157001857	308	0.05	0.300752
1_98	98999843-98002972	331	0.05	0.303258
1_35	35998816-35002005	358	0.05	0.363409
1_77	77997858-77001265	328	0.05	0.320802
2_49	49995902-49000825	314	0.05	0.275689
1_153	153996178-153001383	407	0.05	0.33584
1_147	147995898-147006549	326	0.05	0.330827
1_156	156999493-156000416	376	0.05	0.345865
4_12	12999550-12002721	366	0.05	0.323308
4_18	18832896-18000247	234	0.05	0.218045
2_109	109998854-109004728	291	0.05	0.293233
3_107	107998878-107000792	438	0.05	0.380952
4_9	9999279-9001502	314	0.05	0.288221
2_53	53984167-53000041	158	0.04	0.162907
3_7	7998141-7002535	398	0.04	0.343358
8_29	29930152-29000182	297	0.04	0.26817
15_12	12719992-12000000	283	0.04	0.298246
4_71	71999395-71003851	330	0.04	0.300752
4_56	56994397-56000059	319	0.04	0.298246
4_6	6999805-6001408	327	0.04	0.328321
4_86	86969315-86004165	268	0.04	0.285714
7_20	20999643-20004771	432	0.04	0.348371
2_92	92998761-92000457	321	0.04	0.293233
8_8	8998934-8001874	352	0.04	0.318296
2_117	117995914-117000983	332	0.04	0.303258
4_16	16998635-16001139	325	0.04	0.290727
1_10	10996591-10002413	348	0.04	0.330827
1_152	152996463-152000904	341	0.04	0.320802
2_121	121997686-121136774	292	0.04	0.238095
2_111	111988343-111000887	314	0.04	0.285714
2_136	136991512-136229298	248	0.04	0.223058
1_192	192997114-192000815	362	0.04	0.283208
1_85	85998899-85000672	341	0.04	0.305764
1_44	44997785-44001039	381	0.04	0.288221
3_109	109997943-109000563	423	0.04	0.330827
4_14	14994223-14018706	329	0.04	0.343358
2_11	11998606-11003135	259	0.04	0.240602
1_132	132998333-132003945	394	0.04	0.348371
7_6	6996364-6001174	327	0.04	0.318296
3_83	83999534-83001169	325	0.04	0.295739
2_128	128995428-128000191	270	0.04	0.245614
1_21	21998931-21007210	384	0.04	0.330827
11_1	1998079-1005255	374	0.04	0.333333
7_3	3996728-3000684	415	0.04	0.330827
2_118	118995510-118000748	298	0.04	0.250627
3_43	43998113-43000579	372	0.04	0.343358
4_4	4994926-4003790	358	0.04	0.308271
13_10	10997692-10004731	359	0.04	0.343358
3_36	36993287-36002067	317	0.04	0.313283
3_13	13999985-13003454	348	0.04	0.333333
1_15	15999960-15000413	345	0.04	0.328321
8_2	2997611-2001448	340	0.04	0.283208
1_158	158998005-158000773	367	0.04	0.315789
2_127	127991942-127001901	281	0.04	0.250627
1_72	72998028-72001446	309	0.04	0.310777
4_76	76999095-76001189	308	0.04	0.295739
4_50	50997579-50000237	325	0.04	0.295739
2_147	147999277-147002303	249	0.04	0.245614
1_90	90996208-90000293	355	0.04	0.390977
6_7	7998987-7004604	336	0.04	0.318296
1_140	140998169-140120364	261	0.04	0.230576
1_86	86998417-86005235	344	0.04	0.33584
2_39	39999827-39001197	338	0.04	0.278196
2_112	112995482-112005094	317	0.04	0.26817
4_13	13959155-13003575	295	0.04	0.270677
3_93	93994973-93001659	346	0.04	0.330827
2_0	995408-22397	229	0.04	0.192982
1_56	56998456-56000162	411	0.04	0.343358
22_2	2999963-2002531	366	0.04	0.313283
4_30	30999840-30000957	294	0.04	0.285714
1_191	191998530-191018395	322	0.04	0.275689
7_18	18998345-18012175	319	0.04	0.310777
1_190	190991860-190000382	384	0.04	0.328321
6_0	999781-517174	210	0.04	0.205514
2_126	126997805-126002785	332	0.04	0.298246
2_105	105994945-105004198	244	0.04	0.258145
1_150	150991782-150001985	355	0.04	0.320802
4_1	1994713-1000448	287	0.04	0.220551
2_32	32998224-32001786	223	0.04	0.215539
23_5	5773936-5004587	291	0.04	0.253133
2_125	125996039-125000130	295	0.04	0.258145
4_11	11992611-11002130	311	0.04	0.310777
2_145	145998779-145001359	356	0.04	0.318296
4_44	44996222-44003572	331	0.04	0.26817
2_12	12999936-12037075	259	0.04	0.265664
1_163	163997718-163002258	293	0.04	0.265664
1_17	17999746-17000892	341	0.04	0.283208
5_5	5807130-5002083	262	0.04	0.263158
4_0	989515-50180	227	0.04	0.213033
2_113	113997457-113001416	276	0.04	0.265664
3_90	90992375-90006584	295	0.04	0.290727
1_87	87996864-87001768	292	0.04	0.238095
4_28	28996074-28001305	306	0.04	0.275689
4_2	2997067-2000372	329	0.04	0.288221
1_58	58998134-58000628	355	0.04	0.308271
1_76	76997010-76002358	253	0.03	0.233083
11_2	2742622-2000809	280	0.03	0.255639
1_151	151999805-151003778	304	0.03	0.253133
2_104	104998000-104002020	302	0.03	0.280702
1_149	149996423-149006960	321	0.03	0.26817
2_140	140995753-140001635	336	0.03	0.285714
2_122	122999883-122000094	283	0.03	0.273183
3_70	70994076-70002059	238	0.03	0.210526
11_3	3995137-3323234	257	0.03	0.255639
1_9	9999448-9002852	320	0.03	0.333333
2_14	14999658-14000482	285	0.03	0.253133
4_55	55998049-55060435	283	0.03	0.315789
3_85	85995742-85018373	191	0.03	0.182957
1_32	32998795-32004848	281	0.03	0.260652
2_59	59997211-59001048	291	0.03	0.26817
4_7	7995092-7004078	321	0.03	0.33584
2_124	124988511-124000776	276	0.03	0.225564
1_141	141909021-141000474	170	0.03	0.203008
2_144	144995446-144017229	240	0.03	0.238095
5_6	6999673-6392478	238	0.03	0.235589
5_0	999985-29775	298	0.03	0.308271
4_78	78997657-78000541	297	0.03	0.245614
2_13	13998909-13003360	310	0.03	0.288221
1_160	160958391-160006925	184	0.03	0.182957
22_0	998656-11040	176	0.03	0.20802
2_95	95993890-95000038	256	0.03	0.265664
1_43	43997742-43003391	350	0.03	0.26817
3_84	84998326-84002422	231	0.03	0.24812
26_5	5242351-5000429	98	0.03	0.120301
1_19	19999353-19003354	323	0.03	0.265664
1_196	196199721-196000017	94	0.03	0.112782
1_159	159994669-159003135	254	0.03	0.253133
10_0	999195-509881	172	0.03	0.172932
2_141	141992858-141004918	307	0.03	0.255639
2_114	114995221-114004113	252	0.03	0.190476
2_149	149517792-149000875	98	0.03	0.125313
1_73	73982371-73001573	241	0.03	0.235589
2_82	82999092-82013163	72	0.03	0.080201
24_6	6269740-6000210	204	0.03	0.215539
1_41	41995642-41004327	256	0.03	0.215539
1_127	127996851-127000401	127	0.02	0.137845
4_19	19998058-19356644	193	0.02	0.190476
3_69	69995741-69003876	244	0.02	0.245614
7_7	7999380-7006436	124	0.02	0.135338
2_133	133998978-133002882	251	0.02	0.220551
2_134	134998549-134014144	248	0.02	0.218045
8_0	999849-13672	288	0.02	0.295739
5_2	2995845-2002587	198	0.02	0.192982
9_0	998813-557886	191	0.02	0.195489
5_59	59780211-59001285	281	0.02	0.258145
1_75	75998477-75152941	157	0.02	0.165414
10_20	20384368-20000294	108	0.02	0.117794
2_52	52995225-52002456	97	0.02	0.082707
13_0	999325-513195	122	0.02	0.140351
17_0	999997-662070	166	0.02	0.162907
1_161	161998317-161046690	227	0.02	0.215539
5_3	3995567-3004086	178	0.02	0.215539
1_142	142997646-142147613	179	0.02	0.18797
2_143	143999571-143000537	178	0.02	0.150376
6_35	35428840-35000365	131	0.02	0.115288
1_148	148999760-148000390	166	0.01	0.157895
3_111	111295538-111002147	71	0.01	0.06015
2_119	119998775-119000462	111	0.01	0.107769
11_20	20200990-20000034	68	0.01	0.090226
4_91	91262005-91001569	100	0.01	0.087719
1_74	74609611-74001976	109	0.01	0.097744
9_24	24066176-24000358	37	0	0.025063
8_10	10079546-10002013	23	0	0.02005
14_15	15541887-15000636	7	0	0.017544
20_14	14093452-14027577	7	0	0.005013
18_11	11017280-11017280	1	0	0

## Sheet: CFC
GGA_Mb	Window (first – last position)	Number of SNP/ window	Proportion of genetic variance explained by the SNP window	PPA
1_175	175996880-175003078	405	1.28	0.52381
1_170	170999129-170002808	446	0.98	0.483709
1_53	53997943-53002697	282	0.91	0.513784
1_171	171999874-171000120	407	0.91	0.521303
15_9	9999015-9002743	639	0.82	0.641604
1_169	169999438-169001420	346	0.82	0.43609
28_4	4964406-4004758	629	0.82	0.75188
7_35	35996723-35001761	386	0.73	0.521303
15_10	10999147-10001717	577	0.71	0.634085
7_36	36898384-36000235	257	0.58	0.438596
1_168	168997872-168005668	318	0.56	0.413534
1_179	179999169-179001074	411	0.52	0.501253
24_5	5999010-5000804	763	0.51	0.704261
1_172	172999969-172002886	384	0.5	0.453634
1_176	176998456-176004507	402	0.5	0.453634
1_173	173997072-173005650	328	0.5	0.315789
1_43	43997742-43003391	350	0.48	0.448622
20_12	12998691-12000087	562	0.48	0.593985
1_52	52998004-52000127	387	0.47	0.466165
1_178	178999555-178001872	431	0.47	0.461153
20_0	998687-47223	307	0.46	0.438596
7_23	23998332-23001680	419	0.46	0.508772
1_44	44997785-44001039	381	0.45	0.468672
4_77	77998814-77003477	350	0.44	0.431078
8_6	6999562-6001191	452	0.42	0.511278
15_11	11999795-11000837	473	0.41	0.493734
15_8	8999979-8001139	617	0.39	0.614035
27_3	3996811-3000222	820	0.38	0.714286
1_177	177998600-177000356	399	0.36	0.383459
7_30	30998258-30001345	519	0.35	0.491228
15_7	7999932-7002111	592	0.32	0.558897
23_0	999433-8243	781	0.31	0.659148
26_4	4999719-4000215	706	0.3	0.62406
12_0	998917-81184	381	0.3	0.411028
7_33	33999284-33000290	396	0.3	0.463659
24_6	6269740-6000210	204	0.3	0.390977
26_3	3999454-3000141	990	0.29	0.679198
21_5	5999307-5001208	991	0.28	0.701754
1_166	166999195-166000511	418	0.27	0.518797
1_105	105997476-105000541	383	0.27	0.43609
13_7	7998970-7004884	580	0.27	0.561404
27_5	5620319-5000332	300	0.26	0.39599
4_78	78997657-78000541	297	0.26	0.360902
5_51	51999633-51000232	451	0.26	0.466165
1_0	997412-12116	309	0.24	0.39599
3_31	31998824-31000133	434	0.24	0.428571
19_5	5998521-5000557	582	0.24	0.533835
11_9	9997375-9000127	540	0.24	0.531328
22_4	4676714-4002399	964	0.23	0.679198
23_3	3999610-3000994	782	0.23	0.656642
28_3	3988940-3000142	621	0.23	0.581454
1_50	50997980-50001205	360	0.23	0.408521
9_9	9998398-9000575	617	0.22	0.558897
27_4	4999960-4108329	489	0.22	0.483709
26_2	2999606-2000388	822	0.22	0.634085
13_3	3998616-3002617	465	0.22	0.448622
7_34	34999921-34002563	411	0.21	0.443609
9_10	10999916-10001054	523	0.21	0.506266
4_46	46999868-46000232	411	0.21	0.426065
1_54	54998619-54001671	257	0.21	0.35589
1_56	56998456-56000162	411	0.21	0.406015
1_182	182870323-182004296	359	0.2	0.378446
20_11	11996443-11000711	609	0.2	0.528822
4_70	70999645-70000654	307	0.2	0.328321
3_57	57998852-57002054	323	0.2	0.373434
17_4	4998341-4000959	724	0.2	0.60401
3_55	55995615-55005401	354	0.2	0.398496
1_117	117999422-117006518	321	0.2	0.363409
5_30	30994841-30001461	367	0.2	0.35589
1_45	45998217-45001631	393	0.19	0.398496
1_51	51997357-51000434	352	0.19	0.353383
7_24	24999666-24000573	425	0.19	0.431078
20_1	1996832-1006067	412	0.19	0.428571
4_75	75992482-75004492	257	0.18	0.330827
3_30	30993376-30000897	365	0.18	0.401002
17_8	8999248-8000497	704	0.18	0.578947
2_38	38997725-38006720	329	0.18	0.353383
4_62	62997901-62008497	357	0.18	0.358396
4_42	42997484-42002595	376	0.18	0.358396
7_32	32989622-32001927	402	0.18	0.433584
1_180	180998995-180001982	477	0.18	0.518797
12_4	4997551-4002400	546	0.18	0.496241
18_8	8991930-8000785	725	0.18	0.571429
23_1	1999878-1001570	822	0.18	0.621554
15_3	3995337-3002321	535	0.18	0.443609
12_5	5999121-5000340	581	0.17	0.506266
14_11	11999159-11000915	616	0.17	0.558897
1_163	163997718-163002258	293	0.17	0.380952
18_3	3999218-3002958	761	0.17	0.561404
19_8	8999395-8000233	577	0.17	0.506266
7_20	20999643-20004771	432	0.17	0.461153
12_6	6997857-6000683	589	0.17	0.548872
28_0	999295-23942	829	0.17	0.616541
4_48	48999624-48001582	341	0.17	0.363409
1_55	55996266-55003844	223	0.17	0.310777
1_162	162999938-162002042	390	0.17	0.393484
17_6	6998184-6000570	678	0.17	0.571429
3_33	33998952-33001857	416	0.17	0.41604
27_2	2998886-2000333	1058	0.17	0.686717
18_5	5998715-5003077	790	0.17	0.626566
1_156	156999493-156000416	376	0.17	0.393484
10_19	19998197-19001184	688	0.16	0.566416
7_31	31996005-31000070	490	0.16	0.388471
12_15	15999915-15003442	570	0.16	0.52381
1_61	61998748-61000224	354	0.16	0.418546
19_3	3999383-3003165	718	0.16	0.531328
24_4	4993752-4001256	824	0.16	0.601504
8_5	5996532-5000864	375	0.16	0.438596
22_3	3999542-3000446	539	0.16	0.468672
2_85	85995608-85007540	286	0.16	0.318296
21_2	2999039-2000258	896	0.16	0.671679
10_5	5998442-5000352	661	0.16	0.506266
1_49	49997561-49002896	414	0.16	0.45614
1_47	47999987-47000356	428	0.16	0.428571
14_0	999797-50084	413	0.16	0.423559
4_65	65994815-65002564	382	0.16	0.438596
1_39	39997444-39000098	352	0.16	0.37594
4_79	79997634-79003361	321	0.16	0.318296
17_9	9995593-9004537	456	0.16	0.461153
14_6	6998468-6001464	583	0.16	0.491228
15_4	4999664-4000820	608	0.16	0.521303
1_155	155998399-155000884	429	0.16	0.378446
13_5	5998604-5001506	541	0.16	0.486216
4_40	40998594-40001790	383	0.16	0.383459
9_8	8995857-8000477	531	0.15	0.513784
18_6	6999386-6000481	791	0.15	0.588972
2_99	99999029-99005572	370	0.15	0.35589
1_135	135998284-135001743	432	0.15	0.390977
7_16	16998577-16000378	428	0.15	0.403509
5_52	52997823-52001366	401	0.15	0.408521
3_56	56993621-56000993	393	0.15	0.406015
14_10	10999961-10000304	652	0.15	0.518797
4_76	76999095-76001189	308	0.15	0.358396
21_4	4998314-4001279	873	0.15	0.631579
1_193	193998457-193000093	413	0.15	0.383459
1_146	146999886-146007409	470	0.15	0.433584
5_10	10999184-10003219	400	0.15	0.388471
2_62	62998786-62001908	307	0.15	0.325815
7_28	28998425-28002821	472	0.15	0.446115
8_21	21999013-21004762	480	0.15	0.426065
12_12	12996489-12001263	472	0.15	0.423559
15_6	6999944-6000311	511	0.15	0.453634
10_4	4998068-4000118	734	0.15	0.578947
24_3	3999180-3000158	864	0.15	0.596491
11_11	11999242-11001215	508	0.15	0.466165
20_2	2992559-2001696	474	0.15	0.421053
5_14	14989658-14002615	386	0.15	0.398496
23_5	5773936-5004587	291	0.15	0.358396
7_3	3996728-3000684	415	0.14	0.373434
8_26	26998071-26000275	479	0.14	0.471178
3_66	66998344-66003911	381	0.14	0.365915
13_6	6997869-6003685	531	0.14	0.453634
24_0	999191-7891	703	0.14	0.586466
3_106	106997009-106005694	380	0.14	0.390977
15_12	12719992-12000000	283	0.14	0.348371
3_67	67999348-67000802	433	0.14	0.411028
6_21	21999640-21000789	460	0.14	0.385965
10_7	7999659-7000336	561	0.14	0.506266
19_0	997881-8216	527	0.14	0.458647
1_63	63995624-63001124	376	0.14	0.343358
19_1	1999134-1000224	705	0.14	0.593985
1_60	60997051-60004355	368	0.14	0.383459
1_48	48999249-48001833	404	0.14	0.41604
25_2	2887176-2001192	507	0.14	0.448622
14_8	8998930-8000346	616	0.14	0.528822
9_2	2998908-2004955	524	0.14	0.471178
4_49	49998108-49001697	329	0.14	0.363409
1_128	128997272-128002385	366	0.14	0.35589
1_134	134997284-134001864	402	0.14	0.393484
14_5	5998676-5000251	649	0.14	0.52381
20_10	10998439-10009222	403	0.14	0.408521
24_2	2999102-2000563	810	0.14	0.606516
12_7	7997857-7000142	618	0.14	0.546366
10_3	3999639-3001439	736	0.13	0.546366
5_37	37997805-37001174	422	0.13	0.403509
1_165	165999445-165000717	400	0.13	0.39599
10_16	16999678-16001397	623	0.13	0.511278
23_4	4998691-4000469	763	0.13	0.586466
3_54	54998896-54005855	377	0.13	0.348371
8_22	22999947-22002669	492	0.13	0.438596
3_58	58998514-58004742	375	0.13	0.358396
5_48	48995453-48000731	372	0.13	0.358396
11_8	8996064-8001658	578	0.13	0.496241
13_4	4996964-4006314	447	0.13	0.433584
11_15	15999835-15000155	608	0.13	0.52381
14_9	9998826-9000607	703	0.13	0.598997
9_1	1999765-1000417	564	0.13	0.478697
10_17	17999778-17001414	676	0.13	0.571429
10_14	14998393-14002632	604	0.13	0.486216
9_3	3998841-3000364	537	0.13	0.521303
11_12	12998947-12000479	554	0.13	0.478697
5_38	38996916-38000437	376	0.13	0.338346
7_22	22997682-22000044	391	0.13	0.385965
1_174	174999542-174003948	374	0.13	0.388471
18_2	2999727-2033439	578	0.13	0.528822
3_101	101998645-101002649	406	0.13	0.363409
15_2	2999282-2000804	570	0.13	0.513784
1_109	109996559-109000932	411	0.13	0.426065
9_12	12997791-12001048	493	0.13	0.463659
13_8	8998322-8000885	444	0.13	0.428571
2_25	25816179-25002058	183	0.13	0.235589
1_38	38998289-38002174	417	0.13	0.39599
9_4	4999336-4000836	516	0.13	0.463659
14_3	3999889-3001973	587	0.13	0.498747
17_5	5999595-5000149	541	0.13	0.528822
7_17	17999298-17000545	366	0.13	0.398496
1_16	16994858-16002529	377	0.13	0.370927
9_11	11998979-11002495	492	0.13	0.466165
24_1	1999963-1000070	814	0.13	0.601504
17_7	7999150-7000143	683	0.13	0.573935
1_57	57997976-57000875	405	0.13	0.398496
1_121	121998086-121004601	385	0.13	0.390977
10_6	6999012-6000563	674	0.13	0.531328
6_8	8999337-8002588	511	0.13	0.471178
12_1	1999418-1007173	449	0.13	0.466165
1_186	186995095-186004375	353	0.13	0.373434
4_80	80998793-80000362	339	0.12	0.365915
7_26	26998534-26001902	473	0.12	0.441103
3_87	87998702-87002060	408	0.12	0.408521
8_24	24998083-24000565	476	0.12	0.511278
8_27	27999759-27000706	529	0.12	0.488722
7_27	27998248-27000472	478	0.12	0.418546
19_4	4998547-4000523	588	0.12	0.518797
10_2	2999942-2000167	597	0.12	0.521303
7_29	29998961-29003303	476	0.12	0.401002
26_1	1999197-1000350	605	0.12	0.511278
17_2	2999617-2000249	607	0.12	0.503759
7_8	8998565-8003124	315	0.12	0.353383
3_98	98998990-98001604	335	0.12	0.385965
5_42	42998677-42004473	370	0.12	0.390977
4_45	45998700-45003114	363	0.12	0.363409
19_6	6999373-6000751	602	0.12	0.496241
1_129	129999031-129001445	385	0.12	0.421053
1_149	149996423-149006960	321	0.12	0.340852
7_4	4998023-4000581	408	0.12	0.428571
6_30	30999133-30002827	423	0.12	0.413534
13_2	2994904-2000330	502	0.12	0.433584
4_73	73993683-73002356	284	0.12	0.303258
21_0	996087-13225	573	0.12	0.501253
7_9	9999479-9002144	429	0.12	0.393484
16_0	606273-24857	237	0.12	0.280702
1_98	98999843-98002972	331	0.12	0.363409
13_12	12999639-12000451	468	0.12	0.41604
5_36	36999672-36007279	368	0.12	0.418546
5_29	29998109-29001834	355	0.12	0.345865
20_13	13995584-13000029	361	0.12	0.388471
20_7	7998579-7000004	499	0.12	0.473684
2_87	87998891-87003814	258	0.12	0.338346
14_14	14990913-14000126	596	0.12	0.528822
10_9	9999999-9001929	518	0.12	0.453634
21_3	3998996-3001322	772	0.12	0.568922
2_110	110993886-110000921	311	0.12	0.338346
19_7	7998127-7003296	595	0.12	0.506266
9_14	14997194-14001725	489	0.12	0.441103
10_18	18999247-18002849	734	0.12	0.54386
3_28	28989713-28001025	342	0.12	0.365915
1_147	147995898-147006549	326	0.12	0.383459
4_69	69993865-69000658	367	0.12	0.350877
5_39	39998360-39000466	360	0.12	0.333333
10_12	12999755-12002551	691	0.12	0.561404
28_2	2999362-2008625	659	0.12	0.541353
3_65	65996806-65001841	327	0.12	0.315789
1_59	59999797-59000685	368	0.12	0.398496
1_130	130998727-130001965	398	0.12	0.406015
3_102	102999526-102001974	391	0.12	0.388471
3_105	105990941-105014226	362	0.12	0.390977
2_101	101998789-101001617	351	0.12	0.353383
9_17	17999967-17001007	600	0.12	0.501253
7_15	15999688-15001757	406	0.12	0.403509
8_1	1999902-1002608	366	0.12	0.368421
1_167	167998892-167001200	358	0.12	0.378446
3_100	100998847-100001846	361	0.11	0.368421
18_1	1868661-1000133	601	0.11	0.518797
19_2	2996897-2000430	571	0.11	0.461153
11_7	7998782-7000304	545	0.11	0.448622
15_5	5999958-5000057	662	0.11	0.556391
1_185	185998748-185000255	389	0.11	0.406015
2_63	63995650-63004924	285	0.11	0.293233
1_189	189999804-189002387	437	0.11	0.443609
2_23	23996304-23003810	341	0.11	0.340852
3_104	104982338-104001315	390	0.11	0.370927
20_8	8999959-8001318	514	0.11	0.411028
3_25	25997361-25000983	364	0.11	0.378446
3_32	32997998-32001408	316	0.11	0.305764
21_1	1999733-1001186	877	0.11	0.636591
1_46	46999340-46003333	337	0.11	0.363409
3_96	96996738-96002115	408	0.11	0.401002
3_97	97996833-97000550	385	0.11	0.320802
2_100	100997520-100001014	287	0.11	0.338346
20_6	6997363-6003648	587	0.11	0.508772
4_32	32999605-32003023	346	0.11	0.368421
6_9	9999004-9000091	483	0.11	0.431078
1_120	120994248-120003806	407	0.11	0.411028
1_151	151999805-151003778	304	0.11	0.330827
4_41	41997527-41001099	349	0.11	0.353383
17_3	3999541-3000636	683	0.11	0.518797
5_50	50995869-50007692	419	0.11	0.446115
4_60	60998203-60000075	423	0.11	0.385965
1_133	133996605-133002233	433	0.11	0.398496
1_154	154998176-154000670	371	0.11	0.353383
1_183	183999208-183006281	415	0.11	0.403509
7_21	21997736-21003096	448	0.11	0.413534
5_33	33997548-33000920	309	0.11	0.323308
1_79	79999317-79001243	397	0.11	0.388471
3_37	37999054-37001157	316	0.11	0.313283
1_153	153996178-153001383	407	0.11	0.39599
7_25	25999993-25001370	389	0.11	0.380952
6_29	29999994-29001552	515	0.11	0.453634
6_17	17997278-17010826	414	0.11	0.431078
1_102	102999615-102004903	401	0.11	0.37594
3_39	39997355-39000117	382	0.11	0.35589
1_116	116998165-116024185	309	0.11	0.37594
9_20	20996719-20000672	540	0.11	0.458647
9_13	13998539-13000454	452	0.11	0.443609
9_15	15999852-15000216	509	0.11	0.466165
2_111	111988343-111000887	314	0.11	0.33584
12_8	8998440-8001126	603	0.11	0.508772
5_27	27998417-27000696	402	0.11	0.37594
7_10	10995068-10002707	453	0.11	0.451128
1_110	110997312-110000211	441	0.11	0.418546
1_158	158998005-158000773	367	0.11	0.370927
7_5	5999977-5002537	373	0.11	0.363409
17_1	1993540-1000299	591	0.11	0.491228
8_23	23999911-23003003	497	0.11	0.458647
6_27	27999574-27000325	491	0.11	0.458647
27_1	1999479-1012090	745	0.11	0.573935
1_62	62998063-62000024	356	0.11	0.33584
6_15	15982864-15000230	339	0.11	0.340852
11_4	4998715-4001030	499	0.11	0.453634
1_131	131997291-131002927	402	0.1	0.37594
2_44	44997161-44000126	336	0.1	0.393484
2_86	86999114-86000058	264	0.1	0.295739
3_36	36993287-36002067	317	0.1	0.360902
13_9	9997149-9001252	513	0.1	0.448622
4_9	9999279-9001502	314	0.1	0.333333
10_11	11998191-11001040	647	0.1	0.496241
14_7	7997901-7000562	615	0.1	0.496241
6_14	14999572-14006828	448	0.1	0.418546
9_19	19999306-19000810	544	0.1	0.47619
11_0	997948-62065	443	0.1	0.39599
6_18	18998825-18005021	428	0.1	0.378446
23_2	2997170-2003312	690	0.1	0.538847
5_58	58996253-58001133	390	0.1	0.398496
1_150	150991782-150001985	355	0.1	0.353383
12_2	2990042-2000396	414	0.1	0.413534
3_91	91999970-91001655	368	0.1	0.380952
8_18	18999028-18000034	416	0.1	0.368421
12_18	18999471-18002476	551	0.1	0.463659
18_4	4999445-4001669	643	0.1	0.508772
10_13	13999140-13000454	692	0.1	0.571429
1_84	84998851-84002231	437	0.1	0.401002
4_74	74999379-74001668	281	0.1	0.330827
17_10	10940517-10000343	416	0.1	0.408521
2_29	29996746-29004781	353	0.1	0.365915
5_25	25999154-25000385	384	0.1	0.383459
4_43	43998491-43001322	421	0.1	0.39599
13_11	11999395-11007183	482	0.1	0.438596
6_3	3999959-3000060	443	0.1	0.418546
1_27	27995808-27000790	349	0.1	0.37594
7_1	1999224-1000656	496	0.1	0.41604
14_2	2999263-2000438	629	0.1	0.481203
5_16	16998250-16000805	378	0.1	0.408521
1_115	115999819-115001140	373	0.1	0.385965
5_34	34981535-34003454	326	0.1	0.328321
4_71	71999395-71003851	330	0.1	0.358396
2_33	33998866-33002170	321	0.1	0.300752
1_36	36996568-36002323	334	0.1	0.320802
14_1	1999306-1002891	653	0.1	0.521303
12_3	3998803-3000599	489	0.1	0.461153
12_17	17999819-17003923	555	0.1	0.458647
6_2	2999246-2000347	461	0.1	0.333333
3_14	14999520-14005101	357	0.1	0.343358
12_9	9998218-9002759	484	0.1	0.428571
4_61	61994567-61001499	393	0.1	0.368421
2_138	138999926-138001606	365	0.1	0.333333
2_30	30999519-30004050	315	0.1	0.348371
14_4	4999941-4001151	549	0.1	0.478697
8_7	7999901-7004059	496	0.1	0.443609
1_114	114999023-114003129	421	0.1	0.383459
26_0	999374-5950	580	0.1	0.496241
1_159	159994669-159003135	254	0.1	0.250627
1_37	37996887-37005757	377	0.1	0.388471
12_14	14999568-14000037	524	0.1	0.390977
11_13	13999472-13001093	467	0.1	0.433584
4_81	81998533-81001865	361	0.1	0.343358
25_1	1987495-1000131	591	0.1	0.493734
4_64	64999734-64006402	396	0.1	0.370927
2_47	47999595-47000713	330	0.1	0.350877
1_18	18988390-18004499	328	0.1	0.338346
3_76	76997592-76001617	393	0.1	0.365915
1_99	99999595-99003283	369	0.1	0.35589
21_6	6815670-6001123	566	0.1	0.468672
12_11	11998408-11001448	455	0.1	0.380952
1_108	108998468-108001430	437	0.1	0.41604
20_9	9990270-9002657	459	0.1	0.373434
7_13	13996021-13000932	440	0.1	0.385965
15_1	1998062-1002290	644	0.1	0.551378
3_35	35993013-35001332	327	0.1	0.305764
3_80	80997934-80000782	368	0.1	0.325815
1_106	106999692-106001479	433	0.1	0.413534
2_61	61992322-61003805	290	0.1	0.318296
1_22	22996000-22001940	412	0.1	0.398496
3_51	51998643-51000317	397	0.1	0.35589
18_7	7999684-7001181	425	0.1	0.388471
1_107	107998418-107000175	465	0.1	0.401002
2_60	60996514-60003525	294	0.1	0.315789
6_28	28999724-28003701	490	0.1	0.43609
5_46	46999912-46000853	385	0.1	0.403509
2_97	97998490-97000549	359	0.1	0.325815
8_19	19988077-19004104	406	0.09	0.393484
11_14	14996123-14001094	506	0.09	0.441103
2_31	31998250-31002183	301	0.09	0.328321
2_17	17998177-17003025	335	0.09	0.33584
1_104	104917298-104001018	401	0.09	0.378446
7_2	2998804-2000697	371	0.09	0.333333
9_22	22998001-22001116	579	0.09	0.47619
1_184	184994789-184000347	337	0.09	0.360902
1_92	92999699-92001660	386	0.09	0.35589
1_187	187999263-187000380	376	0.09	0.343358
10_8	8999576-8002511	683	0.09	0.47619
5_13	13999219-13000954	338	0.09	0.343358
11_6	6999911-6000357	530	0.09	0.451128
9_5	5998634-5000912	485	0.09	0.403509
1_164	164999798-164002665	312	0.09	0.350877
1_101	101993781-101022830	350	0.09	0.390977
2_98	98998465-98001528	365	0.09	0.348371
5_9	9998051-9000305	417	0.09	0.388471
2_64	64995504-64002255	307	0.09	0.303258
4_58	58996848-58004781	389	0.09	0.388471
8_25	25997677-25000224	435	0.09	0.418546
6_16	16995254-16010813	393	0.09	0.360902
3_77	77983389-77003653	372	0.09	0.383459
1_122	122995823-122000993	432	0.09	0.426065
1_113	113979478-113006714	319	0.09	0.305764
3_75	75999748-75003293	402	0.09	0.401002
11_10	10994410-10000131	436	0.09	0.348371
1_124	124996146-124001748	370	0.09	0.393484
6_19	19951255-19001309	439	0.09	0.411028
5_53	53997021-53001414	416	0.09	0.368421
1_17	17999746-17000892	341	0.09	0.330827
3_41	41996680-41003022	373	0.09	0.333333
1_71	71999883-71000214	380	0.09	0.393484
9_7	7998866-7005445	493	0.09	0.438596
7_19	19997606-19003818	270	0.09	0.310777
6_1	1991512-1001852	451	0.09	0.388471
11_5	5998062-5000641	499	0.09	0.458647
4_27	27994859-27000372	346	0.09	0.333333
13_15	15998451-15001512	482	0.09	0.398496
1_34	34997356-34000181	428	0.09	0.358396
3_78	78999327-78012352	343	0.09	0.368421
5_45	45999760-45004270	398	0.09	0.388471
2_5	5998850-5000041	290	0.09	0.293233
1_157	157998434-157001857	308	0.09	0.305764
2_4	4998859-4003961	328	0.09	0.305764
2_135	135950768-135000313	313	0.09	0.308271
4_63	63999612-63002352	354	0.09	0.330827
2_43	43998384-43000798	318	0.09	0.285714
1_181	181996465-181001172	388	0.09	0.348371
3_92	92999701-92000582	405	0.09	0.453634
10_10	10997525-10000956	669	0.09	0.506266
12_10	10998376-10003317	470	0.09	0.41604
2_77	77999113-77000552	315	0.09	0.343358
5_49	49999621-49000452	383	0.09	0.388471
2_91	91999701-91002179	307	0.09	0.308271
8_4	4992901-4001015	383	0.09	0.398496
3_63	63997299-63015613	314	0.09	0.328321
2_45	45999159-45009480	319	0.09	0.383459
14_12	12990825-12001625	486	0.09	0.453634
2_42	42998628-42007964	328	0.09	0.320802
3_95	95999172-95002461	404	0.09	0.383459
1_83	83996167-83003713	382	0.09	0.358396
9_21	21998754-21000594	621	0.09	0.463659
2_18	18999782-18000346	332	0.09	0.320802
4_67	67993309-67001751	332	0.09	0.328321
19_9	9972338-9001097	316	0.09	0.283208
7_11	11998127-11000439	470	0.09	0.443609
3_52	52995441-52002322	349	0.09	0.318296
3_79	79999932-79003213	348	0.09	0.343358
14_13	13996367-13001684	559	0.09	0.461153
2_48	48999819-48002673	307	0.09	0.33584
1_192	192997114-192000815	362	0.09	0.388471
4_50	50997579-50000237	325	0.09	0.303258
1_191	191998530-191018395	322	0.09	0.318296
6_34	34999419-34000326	432	0.09	0.413534
5_24	24999191-24000730	395	0.09	0.343358
1_66	66999272-66000175	391	0.09	0.310777
6_22	22996061-22000121	395	0.09	0.320802
11_17	17997723-17000223	497	0.09	0.39599
20_3	3997580-3001105	483	0.09	0.448622
1_28	28997304-28003314	340	0.09	0.320802
11_18	18994696-18001466	411	0.09	0.39599
4_44	44996222-44003572	331	0.09	0.313283
5_11	11992136-11002607	350	0.09	0.330827
1_118	118991475-118001586	411	0.09	0.401002
4_72	72990211-72005129	281	0.09	0.250627
1_13	13998667-13003777	323	0.09	0.348371
2_26	26999450-26073012	252	0.09	0.300752
1_41	41995642-41004327	256	0.09	0.295739
4_34	34999560-34001177	395	0.09	0.360902
2_137	137998431-137014038	329	0.09	0.270677
3_107	107998878-107000792	438	0.09	0.41604
6_4	4995203-4003421	462	0.09	0.360902
6_33	33997231-33001669	485	0.09	0.431078
12_13	13998096-13004985	489	0.09	0.43609
3_49	49998677-49003295	366	0.09	0.353383
4_68	68996029-68001472	359	0.09	0.340852
3_4	4998769-4001862	357	0.08	0.330827
2_19	19999423-19000039	339	0.08	0.365915
5_41	41998371-41000480	369	0.08	0.295739
5_8	8988758-8000498	398	0.08	0.393484
1_119	119999736-119000766	371	0.08	0.370927
20_4	4999255-4000143	505	0.08	0.468672
1_145	145998774-145000054	406	0.08	0.35589
1_136	136995746-136000792	400	0.08	0.390977
5_28	28996407-28003041	364	0.08	0.363409
5_7	7989300-7003160	411	0.08	0.408521
4_35	35999840-35004761	377	0.08	0.385965
2_76	76994414-76004277	352	0.08	0.370927
7_0	997983-35414	356	0.08	0.350877
1_144	144999110-144000086	426	0.08	0.393484
6_10	10998696-10002987	454	0.08	0.368421
2_70	70995838-70002582	262	0.08	0.278196
2_68	68997358-68002388	317	0.08	0.300752
3_50	50995571-50003330	420	0.08	0.401002
6_20	20996644-20013603	469	0.08	0.393484
6_26	26998783-26001701	517	0.08	0.413534
1_2	2999255-2000227	369	0.08	0.388471
4_47	47996843-47000597	347	0.08	0.348371
2_103	103998205-103000257	301	0.08	0.320802
8_28	28999995-28001005	487	0.08	0.408521
2_35	35998533-35001389	290	0.08	0.318296
2_88	88998286-88000219	273	0.08	0.288221
2_102	102994576-102003739	343	0.08	0.370927
2_108	108991091-108000662	319	0.08	0.283208
1_82	82993071-82001576	376	0.08	0.343358
5_40	40999047-40000042	363	0.08	0.380952
3_45	45998872-45000626	421	0.08	0.385965
2_71	71999148-71002370	244	0.08	0.308271
4_53	53999285-53002452	324	0.08	0.343358
2_49	49995902-49000825	314	0.08	0.293233
2_142	142999715-142006321	292	0.08	0.303258
3_10	10998548-10001439	332	0.08	0.310777
1_188	188998231-188000118	390	0.08	0.358396
1_152	152996463-152000904	341	0.08	0.325815
4_57	57999232-57012689	310	0.08	0.293233
7_12	12998804-12000277	436	0.08	0.406015
2_69	69999390-69000098	331	0.08	0.350877
2_34	34996555-34001756	365	0.08	0.313283
2_133	133998978-133002882	251	0.08	0.24812
6_12	12998278-12001632	397	0.08	0.388471
5_12	12993860-12001614	325	0.08	0.300752
3_108	108999411-108000266	390	0.08	0.385965
12_19	19922740-19003142	431	0.08	0.380952
11_16	16999456-16000965	594	0.08	0.443609
22_1	1997368-1001183	500	0.08	0.478697
1_40	40997376-40001170	336	0.08	0.368421
9_16	16999606-16001716	626	0.08	0.496241
4_4	4994926-4003790	358	0.08	0.325815
4_33	33999667-33001303	384	0.08	0.353383
1_78	78998024-78000783	349	0.08	0.33584
2_72	72997698-72008029	316	0.08	0.313283
3_62	62995422-62007476	276	0.08	0.280702
6_24	24999742-24001009	455	0.08	0.39599
13_14	14996106-14001745	424	0.08	0.370927
3_110	110988894-110000758	385	0.08	0.343358
1_95	95999506-95003483	336	0.08	0.33584
2_139	139999004-139007141	364	0.08	0.313283
1_194	194998901-194000420	342	0.08	0.353383
3_68	68998202-68003106	354	0.08	0.33584
1_91	91998027-91001335	372	0.08	0.298246
5_44	44999656-44001572	405	0.08	0.363409
11_2	2742622-2000809	280	0.08	0.258145
5_35	35995637-35003021	337	0.08	0.368421
1_100	100988805-100003420	345	0.08	0.340852
11_1	1998079-1005255	374	0.08	0.406015
3_71	71998408-71001121	305	0.08	0.293233
2_3	3994287-3005807	292	0.08	0.320802
8_20	20998394-20004100	408	0.08	0.323308
1_67	67991459-67000674	332	0.08	0.350877
3_59	59998508-59001007	380	0.08	0.363409
4_37	37995028-37004104	373	0.08	0.365915
8_3	3998456-3003767	416	0.08	0.368421
4_59	59996697-59000129	390	0.08	0.363409
2_79	79999675-79004511	256	0.08	0.305764
5_54	54995952-54001090	422	0.08	0.338346
4_52	52999436-52000121	357	0.08	0.345865
1_35	35998816-35002005	358	0.08	0.325815
3_94	94998337-94002004	329	0.08	0.320802
1_96	96999948-96002954	329	0.08	0.353383
3_22	22998440-22001404	322	0.08	0.33584
1_97	97998156-97001132	283	0.08	0.295739
3_0	993284-18591	342	0.08	0.345865
2_132	132993039-132002106	301	0.08	0.308271
5_19	19998127-19001912	415	0.08	0.393484
6_23	23997684-23001607	461	0.08	0.393484
2_107	107995223-107004950	332	0.08	0.303258
7_18	18998345-18012175	319	0.08	0.293233
3_48	48999018-48004423	423	0.08	0.398496
1_137	137999605-137000784	350	0.08	0.320802
3_12	12995489-12226630	272	0.08	0.288221
1_80	80995276-80001060	369	0.08	0.403509
6_32	32999910-32001747	457	0.08	0.406015
3_61	61995869-61002343	277	0.08	0.270677
13_13	13998680-13000987	431	0.08	0.401002
12_16	16999550-16001584	431	0.08	0.401002
3_73	73996184-73000044	311	0.08	0.318296
2_131	131999754-131005729	318	0.08	0.290727
1_132	132998333-132003945	394	0.08	0.363409
1_85	85998899-85000672	341	0.08	0.330827
3_82	82994029-82000697	346	0.08	0.305764
3_15	15999193-15001798	398	0.08	0.380952
2_65	65999518-65002987	302	0.08	0.288221
8_17	17999858-17001478	450	0.08	0.408521
2_80	80997612-80003122	295	0.08	0.290727
4_84	84998320-84004502	388	0.08	0.385965
3_24	24996970-24003566	352	0.08	0.353383
1_65	65997098-65000069	415	0.08	0.423559
6_25	25999547-25000919	487	0.08	0.378446
2_104	104998000-104002020	302	0.07	0.278196
8_16	16999309-16004081	464	0.07	0.428571
3_19	19995136-19002818	358	0.07	0.323308
5_15	15998814-15000770	391	0.07	0.345865
1_111	111999862-111001733	401	0.07	0.368421
2_84	84999415-84002075	333	0.07	0.348371
10_1	1996855-1000852	626	0.07	0.498747
3_84	84998326-84002422	231	0.07	0.263158
1_112	112996260-112003431	403	0.07	0.358396
5_57	57999018-57002474	396	0.07	0.363409
22_2	2999963-2002531	366	0.07	0.343358
1_88	88998272-88000796	304	0.07	0.345865
2_57	57994157-57004499	305	0.07	0.328321
3_47	47998316-47001081	425	0.07	0.39599
6_31	31998155-31001205	477	0.07	0.398496
3_13	13999985-13003454	348	0.07	0.328321
1_14	14997821-14001980	328	0.07	0.320802
1_195	195995407-195003475	426	0.07	0.385965
3_40	40999517-40001049	384	0.07	0.358396
4_25	25998172-25001584	351	0.07	0.340852
2_8	8995192-8000839	323	0.07	0.313283
3_86	86998715-86000672	336	0.07	0.350877
13_16	16998078-16002637	488	0.07	0.401002
5_22	22995297-22000062	329	0.07	0.320802
5_17	17999180-17004254	372	0.07	0.348371
5_1	1997460-1003775	381	0.07	0.370927
5_31	31998709-31000460	245	0.07	0.293233
1_161	161998317-161046690	227	0.07	0.255639
6_11	11998094-11001860	416	0.07	0.39599
5_18	18986761-18005281	372	0.07	0.35589
3_103	103999969-103005146	366	0.07	0.403509
4_85	85998919-85008137	405	0.07	0.365915
4_36	36998535-36003578	371	0.07	0.338346
3_16	16998514-16001747	349	0.07	0.330827
3_8	8999273-8003076	361	0.07	0.343358
1_190	190991860-190000382	384	0.07	0.315789
3_99	99997219-99013878	291	0.07	0.285714
2_90	90999856-90003701	362	0.07	0.333333
3_81	81997801-81002477	398	0.07	0.403509
4_82	82995064-82000896	352	0.07	0.338346
28_1	1996248-1001634	560	0.07	0.446115
2_134	134998549-134014144	248	0.07	0.253133
2_115	115999263-115004723	297	0.07	0.303258
2_22	22996354-22138978	291	0.07	0.333333
1_143	143996945-143002040	390	0.07	0.348371
2_74	74996653-74002335	274	0.07	0.283208
2_78	78997018-78004001	282	0.07	0.283208
5_21	21994735-21002410	366	0.07	0.358396
9_6	6998596-6004577	486	0.07	0.406015
3_60	60999555-60011440	340	0.07	0.295739
2_28	28997275-28002321	302	0.07	0.303258
9_18	18998622-18001040	587	0.07	0.468672
2_66	66996183-66007682	317	0.07	0.313283
20_5	5999452-5000651	524	0.07	0.448622
2_92	92998761-92000457	321	0.07	0.345865
1_138	138999541-138002601	363	0.07	0.33584
3_42	42998346-42003790	379	0.07	0.370927
2_148	148995564-148001681	324	0.07	0.320802
1_81	81994832-81008377	355	0.07	0.380952
7_6	6996364-6001174	327	0.07	0.313283
4_21	21999067-21001741	334	0.07	0.365915
2_1	1991005-1000653	320	0.07	0.300752
2_117	117995914-117000983	332	0.07	0.300752
2_40	40999399-40007952	330	0.07	0.313283
3_17	17997664-17000437	371	0.07	0.345865
1_12	12999010-12000455	384	0.07	0.300752
4_66	66998777-66005172	406	0.07	0.358396
1_68	68994689-68001891	367	0.07	0.303258
11_19	19997265-19001109	394	0.07	0.33584
2_2	2999225-2001795	340	0.07	0.325815
2_89	89999952-89003787	332	0.07	0.323308
2_75	75999500-75000894	259	0.07	0.280702
2_81	81937220-81000547	246	0.07	0.290727
2_37	37992884-37019018	291	0.07	0.273183
5_26	26995578-26000520	359	0.07	0.345865
2_140	140995753-140001635	336	0.07	0.305764
3_38	38995535-38003347	344	0.07	0.328321
10_15	15998420-15000035	608	0.07	0.453634
5_23	23999258-23001333	382	0.07	0.378446
2_24	24998126-24000111	287	0.07	0.313283
5_20	20998261-20000972	398	0.07	0.33584
1_58	58998134-58000628	355	0.07	0.343358
18_0	996797-52516	454	0.07	0.41604
13_17	17998760-17000131	396	0.07	0.338346
6_13	13998969-13000859	407	0.07	0.35589
5_4	4998792-4001030	331	0.07	0.320802
1_89	89998645-89000395	368	0.07	0.275689
5_43	43998506-43001408	421	0.07	0.393484
1_93	93991264-93005509	284	0.07	0.278196
1_69	69998681-69000881	371	0.07	0.365915
1_42	42999329-42015780	308	0.07	0.308271
18_9	9998762-9007122	498	0.07	0.408521
1_64	64998812-64003650	347	0.07	0.343358
8_2	2997611-2001448	340	0.07	0.305764
3_2	2998867-2000032	242	0.07	0.280702
1_31	31999153-31003556	373	0.07	0.330827
7_14	14996520-14001818	432	0.07	0.350877
4_39	39999666-39000705	327	0.07	0.273183
4_10	10997575-10005906	334	0.06	0.310777
2_67	67998225-67004838	315	0.06	0.298246
8_9	9997375-9001532	369	0.06	0.33584
3_109	109997943-109000563	423	0.06	0.378446
4_15	15999159-15000769	360	0.06	0.328321
2_39	39999827-39001197	338	0.06	0.340852
3_83	83999534-83001169	325	0.06	0.310777
2_46	46996287-46005192	363	0.06	0.360902
3_89	89994428-89000059	262	0.06	0.275689
8_8	8998934-8001874	352	0.06	0.323308
3_44	44999285-44001824	397	0.06	0.33584
1_77	77997858-77001265	328	0.06	0.315789
4_51	51999782-51000243	256	0.06	0.258145
8_13	13999975-13001030	373	0.06	0.323308
1_126	126992757-126001632	296	0.06	0.300752
1_94	94997391-94002604	294	0.06	0.288221
6_5	5997582-5000233	410	0.06	0.37594
2_58	58998616-58002253	317	0.06	0.263158
1_33	33998234-33001775	417	0.06	0.360902
4_90	90995527-90002208	365	0.06	0.315789
2_129	129996848-129000006	327	0.06	0.318296
2_126	126997805-126002785	332	0.06	0.320802
3_34	34996929-34001105	300	0.06	0.305764
2_106	106999646-106002057	309	0.06	0.283208
1_26	26999593-26002113	352	0.06	0.300752
3_18	18998324-18000047	381	0.06	0.358396
1_141	141909021-141000474	170	0.06	0.182957
4_7	7995092-7004078	321	0.06	0.373434
1_103	103999481-103001077	373	0.06	0.363409
3_11	11696784-11001927	254	0.06	0.278196
2_27	27992309-27004477	316	0.06	0.300752
6_0	999781-517174	210	0.06	0.263158
5_0	999985-29775	298	0.06	0.318296
3_88	88995205-88001088	336	0.06	0.328321
3_29	29999617-29025817	318	0.06	0.270677
18_10	10987050-10000907	411	0.06	0.383459
1_19	19999353-19003354	323	0.06	0.270677
5_56	56997472-56001042	373	0.06	0.363409
2_94	94997147-94002120	290	0.06	0.263158
4_2	2997067-2000372	329	0.06	0.305764
1_8	8999996-8002345	286	0.06	0.275689
4_23	23999910-23000910	338	0.06	0.330827
11_3	3995137-3323234	257	0.06	0.295739
3_72	72995643-72001647	330	0.06	0.283208
1_125	125995962-125000073	352	0.06	0.303258
2_109	109998854-109004728	291	0.06	0.310777
1_139	139951166-139001905	336	0.06	0.323308
8_12	12998346-12001823	329	0.06	0.295739
2_21	21901484-21000558	319	0.06	0.303258
1_30	30998321-30001634	424	0.06	0.398496
4_38	38997248-38000124	370	0.06	0.368421
2_73	73995869-73003968	233	0.06	0.250627
2_83	83995858-83001834	262	0.06	0.280702
1_32	32998795-32004848	281	0.06	0.270677
9_23	23999904-23001311	496	0.06	0.408521
4_30	30999840-30000957	294	0.06	0.270677
27_0	984643-3785	184	0.06	0.152882
4_29	29997606-29000748	349	0.06	0.290727
1_15	15999960-15000413	345	0.06	0.338346
3_74	74999708-74001640	260	0.06	0.258145
1_1	1999125-1003228	304	0.06	0.293233
3_26	26999094-26000884	366	0.06	0.288221
1_6	6999769-6001226	306	0.06	0.280702
4_1	1994713-1000448	287	0.06	0.238095
2_96	96996909-96002502	318	0.06	0.298246
4_0	989515-50180	227	0.06	0.220551
3_43	43998113-43000579	372	0.06	0.343358
1_29	29999595-29001510	353	0.06	0.305764
2_36	36993589-36000394	337	0.06	0.320802
2_20	20997718-20005073	334	0.06	0.285714
3_1	1999234-1000324	279	0.06	0.298246
2_116	116998389-116001330	274	0.06	0.288221
2_112	112995482-112005094	317	0.06	0.325815
4_56	56994397-56000059	319	0.06	0.300752
3_7	7998141-7002535	398	0.06	0.313283
3_53	53994642-53000640	308	0.06	0.33584
1_11	11999313-11000279	371	0.06	0.285714
1_70	70995519-70004794	387	0.06	0.378446
4_16	16998635-16001139	325	0.06	0.328321
3_85	85995742-85018373	191	0.06	0.205514
3_3	3999518-3006344	342	0.06	0.310777
2_9	9990590-9007009	306	0.06	0.265664
4_54	54999299-54004324	319	0.05	0.320802
3_9	9999622-9000982	376	0.05	0.348371
1_160	160958391-160006925	184	0.05	0.16792
2_136	136991512-136229298	248	0.05	0.280702
2_6	6996124-6003435	325	0.05	0.323308
2_124	124988511-124000776	276	0.05	0.260652
1_123	123999385-123017476	338	0.05	0.318296
4_31	31999341-31000353	297	0.05	0.315789
8_14	14999112-14000656	396	0.05	0.353383
2_55	55998457-55071820	254	0.05	0.230576
1_7	7995739-7003440	346	0.05	0.338346
4_3	3999498-3005385	323	0.05	0.298246
2_13	13998909-13003360	310	0.05	0.283208
4_11	11992611-11002130	311	0.05	0.275689
8_15	15993205-15001133	393	0.05	0.333333
1_23	23998010-23001712	383	0.05	0.380952
15_0	999898-24593	441	0.05	0.368421
2_130	130998287-130000481	276	0.05	0.258145
2_105	105994945-105004198	244	0.05	0.258145
2_10	10998597-10001868	303	0.05	0.270677
4_13	13959155-13003575	295	0.05	0.275689
1_3	3999701-3000135	269	0.05	0.280702
8_29	29930152-29000182	297	0.05	0.275689
4_83	83997289-83002589	321	0.05	0.340852
3_111	111295538-111002147	71	0.05	0.110276
3_27	27997762-27014930	340	0.05	0.283208
1_87	87996864-87001768	292	0.05	0.278196
3_90	90992375-90006584	295	0.05	0.293233
1_21	21998931-21007210	384	0.05	0.325815
3_21	21996787-21006614	376	0.05	0.288221
2_16	16998562-16000151	336	0.05	0.295739
2_59	59997211-59001048	291	0.05	0.305764
2_146	146998902-146002741	328	0.05	0.358396
3_20	20996400-20000278	335	0.05	0.283208
1_25	25998907-25059942	290	0.05	0.26817
3_23	23998205-23000202	287	0.05	0.283208
4_17	17997977-17003745	323	0.05	0.285714
4_12	12999550-12002721	366	0.05	0.33584
3_5	5999092-5001208	323	0.05	0.305764
2_41	41999433-41001878	310	0.05	0.325815
2_32	32998224-32001786	223	0.05	0.218045
4_6	6999805-6001408	327	0.05	0.305764
1_72	72998028-72001446	309	0.05	0.285714
4_5	5997346-5000397	294	0.05	0.250627
4_14	14994223-14018706	329	0.05	0.285714
3_46	46997571-46000857	377	0.05	0.353383
2_7	7998001-7000241	334	0.05	0.308271
1_5	5998429-5000780	404	0.05	0.393484
1_90	90996208-90000293	355	0.05	0.35589
8_11	11997067-11022715	302	0.05	0.290727
3_93	93994973-93001659	346	0.05	0.320802
2_95	95993890-95000038	256	0.05	0.263158
4_22	22989145-22003900	330	0.05	0.285714
9_0	998813-557886	191	0.05	0.22807
5_3	3995567-3004086	178	0.05	0.210526
3_6	6997376-6000022	375	0.05	0.305764
8_0	999849-13672	288	0.05	0.310777
2_143	143999571-143000537	178	0.05	0.190476
4_8	8999885-8003167	373	0.05	0.320802
2_122	122999883-122000094	283	0.05	0.275689
6_6	6991395-6001033	332	0.05	0.313283
2_127	127991942-127001901	281	0.05	0.26817
4_20	20999751-20004361	262	0.05	0.290727
13_1	1999797-1002151	256	0.05	0.235589
1_20	20999694-20003201	366	0.05	0.315789
4_88	88998944-88006320	318	0.05	0.288221
2_123	123994420-123000283	327	0.05	0.285714
4_24	24996950-24002357	320	0.05	0.288221
2_50	50998670-50001247	237	0.05	0.240602
2_56	56999730-56009150	306	0.05	0.260652
4_28	28996074-28001305	306	0.05	0.295739
2_145	145998779-145001359	356	0.04	0.353383
5_5	5807130-5002083	262	0.04	0.263158
2_113	113997457-113001416	276	0.04	0.213033
4_55	55998049-55060435	283	0.04	0.255639
3_69	69995741-69003876	244	0.04	0.240602
5_2	2995845-2002587	198	0.04	0.230576
2_14	14999658-14000482	285	0.04	0.290727
5_55	55995825-55000427	335	0.04	0.328321
1_86	86998417-86005235	344	0.04	0.313283
4_26	26998818-26001927	330	0.04	0.288221
2_125	125996039-125000130	295	0.04	0.263158
5_47	47999085-47003017	272	0.04	0.250627
2_93	93999323-93006555	270	0.04	0.258145
4_86	86969315-86004165	268	0.04	0.258145
3_70	70994076-70002059	238	0.04	0.22807
13_10	10997692-10004731	359	0.04	0.295739
3_64	64997995-64001501	290	0.04	0.233083
2_120	120994670-120000142	269	0.04	0.270677
25_0	999786-5825	283	0.04	0.255639
2_51	51998771-51000883	291	0.04	0.265664
4_87	87993363-87021603	326	0.04	0.310777
2_141	141992858-141004918	307	0.04	0.275689
2_121	121997686-121136774	292	0.04	0.258145
2_118	118995510-118000748	298	0.04	0.288221
4_89	89997729-89007137	353	0.04	0.323308
2_11	11998606-11003135	259	0.04	0.258145
5_6	6999673-6392478	238	0.04	0.270677
2_15	15995197-15003866	281	0.04	0.253133
2_53	53984167-53000041	158	0.04	0.175439
1_10	10996591-10002413	348	0.04	0.283208
2_54	54945833-54013767	211	0.04	0.170426
13_0	999325-513195	122	0.04	0.165414
1_140	140998169-140120364	261	0.04	0.238095
1_24	24994263-24001443	283	0.04	0.270677
22_0	998656-11040	176	0.04	0.180451
2_147	147999277-147002303	249	0.04	0.245614
1_4	4998207-4003871	316	0.03	0.33584
2_12	12999936-12037075	259	0.03	0.290727
2_0	995408-22397	229	0.03	0.238095
5_59	59780211-59001285	281	0.03	0.288221
7_7	7999380-7006436	124	0.03	0.172932
1_9	9999448-9002852	320	0.03	0.253133
2_128	128995428-128000191	270	0.03	0.238095
2_114	114995221-114004113	252	0.03	0.223058
6_7	7998987-7004604	336	0.03	0.298246
26_5	5242351-5000429	98	0.03	0.107769
4_18	18832896-18000247	234	0.03	0.22807
6_35	35428840-35000365	131	0.03	0.152882
17_0	999997-662070	166	0.03	0.180451
10_0	999195-509881	172	0.03	0.162907
10_20	20384368-20000294	108	0.03	0.110276
5_32	32997980-32001226	201	0.03	0.195489
4_19	19998058-19356644	193	0.03	0.180451
1_76	76997010-76002358	253	0.03	0.22807
2_144	144995446-144017229	240	0.03	0.218045
1_127	127996851-127000401	127	0.02	0.162907
2_52	52995225-52002456	97	0.02	0.070175
1_142	142997646-142147613	179	0.02	0.160401
1_73	73982371-73001573	241	0.02	0.253133
1_148	148999760-148000390	166	0.02	0.157895
4_91	91262005-91001569	100	0.02	0.102757
2_119	119998775-119000462	111	0.02	0.135338
2_82	82999092-82013163	72	0.02	0.085213
13_18	18379348-18000609	146	0.02	0.12782
1_75	75998477-75152941	157	0.02	0.155388
1_196	196199721-196000017	94	0.01	0.085213
2_149	149517792-149000875	98	0.01	0.090226
11_20	20200990-20000034	68	0.01	0.075188
1_74	74609611-74001976	109	0.01	0.100251
9_24	24066176-24000358	37	0	0.0401
8_10	10079546-10002013	23	0	0.022556
20_14	14093452-14027577	7	0	0.007519
14_15	15541887-15000636	7	0	0.005013
18_11	11017280-11017280	1	0	0

## Sheet: CFCDM
GGA_Mb	Window (first – last position)	Number of SNP/ window	Proportion of genetic variance explained by the SNP window	PPA
28_4	4964406-4004758	629	1.71	0.854637
1_175	175996880-175003078	405	1.49	0.60401
7_36	36898384-36000235	257	1.23	0.573935
1_105	105997476-105000541	383	1.16	0.596491
7_35	35996723-35001761	386	0.95	0.581454
1_179	179999169-179001074	411	0.89	0.533835
28_3	3988940-3000142	621	0.76	0.619048
20_12	12998691-12000087	562	0.54	0.669173
28_0	999295-23942	829	0.52	0.721804
1_176	176998456-176004507	402	0.49	0.478697
1_170	170999129-170002808	446	0.46	0.528822
12_4	4997551-4002400	546	0.44	0.593985
12_5	5999121-5000340	581	0.43	0.60401
15_10	10999147-10001717	577	0.36	0.578947
3_30	30993376-30000897	365	0.36	0.458647
2_23	23996304-23003810	341	0.36	0.438596
10_4	4998068-4000118	734	0.34	0.656642
15_7	7999932-7002111	592	0.34	0.561404
13_3	3998616-3002617	465	0.33	0.491228
20_11	11996443-11000711	609	0.33	0.606516
12_7	7997857-7000142	618	0.33	0.561404
1_107	107998418-107000175	465	0.32	0.508772
1_178	178999555-178001872	431	0.32	0.47619
15_9	9999015-9002743	639	0.32	0.60401
2_29	29996746-29004781	353	0.29	0.446115
22_4	4676714-4002399	964	0.29	0.724311
10_3	3999639-3001439	736	0.28	0.656642
10_5	5998442-5000352	661	0.28	0.596491
22_3	3999542-3000446	539	0.28	0.516291
11_9	9997375-9000127	540	0.27	0.538847
28_2	2999362-2008625	659	0.27	0.586466
15_8	8999979-8001139	617	0.26	0.581454
1_182	182870323-182004296	359	0.26	0.426065
19_5	5998521-5000557	582	0.26	0.548872
1_52	52998004-52000127	387	0.25	0.441103
9_10	10999916-10001054	523	0.25	0.556391
12_3	3998803-3000599	489	0.25	0.446115
24_5	5999010-5000804	763	0.25	0.64411
13_7	7998970-7004884	580	0.24	0.571429
7_33	33999284-33000290	396	0.24	0.43609
1_172	172999969-172002886	384	0.23	0.380952
1_129	129999031-129001445	385	0.23	0.441103
2_78	78997018-78004001	282	0.23	0.41604
25_2	2887176-2001192	507	0.23	0.493734
27_4	4999960-4108329	489	0.23	0.511278
2_17	17998177-17003025	335	0.23	0.428571
21_5	5999307-5001208	991	0.22	0.686717
26_3	3999454-3000141	990	0.22	0.684211
11_4	4998715-4001030	499	0.22	0.533835
24_3	3999180-3000158	864	0.22	0.661654
7_23	23998332-23001680	419	0.22	0.45614
1_173	173997072-173005650	328	0.22	0.37594
11_7	7998782-7000304	545	0.21	0.546366
12_0	998917-81184	381	0.21	0.418546
20_0	998687-47223	307	0.21	0.403509
6_33	33997231-33001669	485	0.21	0.511278
7_34	34999921-34002563	411	0.21	0.418546
12_6	6997857-6000683	589	0.21	0.558897
1_180	180998995-180001982	477	0.21	0.446115
1_171	171999874-171000120	407	0.21	0.406015
12_15	15999915-15003442	570	0.21	0.533835
27_5	5620319-5000332	300	0.2	0.41604
18_8	8991930-8000785	725	0.2	0.58396
1_134	134997284-134001864	402	0.2	0.431078
10_6	6999012-6000563	674	0.2	0.536341
10_7	7999659-7000336	561	0.2	0.536341
2_79	79999675-79004511	256	0.2	0.318296
17_6	6998184-6000570	678	0.2	0.551378
1_106	106999692-106001479	433	0.2	0.438596
12_13	13998096-13004985	489	0.19	0.496241
27_3	3996811-3000222	820	0.19	0.631579
17_9	9995593-9004537	456	0.19	0.501253
2_85	85995608-85007540	286	0.19	0.35589
11_6	6999911-6000357	530	0.18	0.52381
3_31	31998824-31000133	434	0.18	0.468672
2_76	76994414-76004277	352	0.18	0.413534
26_4	4999719-4000215	706	0.18	0.596491
24_4	4993752-4001256	824	0.18	0.626566
15_3	3995337-3002321	535	0.18	0.508772
1_169	169999438-169001420	346	0.18	0.380952
2_64	64995504-64002255	307	0.18	0.348371
1_108	108998468-108001430	437	0.18	0.438596
10_2	2999942-2000167	597	0.18	0.526316
25_1	1987495-1000131	591	0.18	0.588972
15_11	11999795-11000837	473	0.17	0.471178
23_0	999433-8243	781	0.17	0.614035
15_5	5999958-5000057	662	0.17	0.541353
10_12	12999755-12002551	691	0.17	0.586466
1_53	53997943-53002697	282	0.17	0.333333
3_101	101998645-101002649	406	0.17	0.398496
10_11	11998191-11001040	647	0.17	0.556391
8_6	6999562-6001191	452	0.17	0.441103
20_13	13995584-13000029	361	0.17	0.370927
5_13	13999219-13000954	338	0.17	0.365915
26_2	2999606-2000388	822	0.17	0.60401
10_10	10997525-10000956	669	0.17	0.573935
11_5	5998062-5000641	499	0.17	0.521303
11_8	8996064-8001658	578	0.16	0.533835
3_104	104982338-104001315	390	0.16	0.406015
14_14	14990913-14000126	596	0.16	0.52381
23_4	4998691-4000469	763	0.16	0.614035
14_13	13996367-13001684	559	0.16	0.548872
20_1	1996832-1006067	412	0.16	0.423559
19_4	4998547-4000523	588	0.16	0.506266
10_8	8999576-8002511	683	0.16	0.548872
11_11	11999242-11001215	508	0.16	0.45614
24_6	6269740-6000210	204	0.16	0.280702
2_84	84999415-84002075	333	0.16	0.373434
15_6	6999944-6000311	511	0.16	0.513784
18_3	3999218-3002958	761	0.16	0.56391
9_11	11998979-11002495	492	0.16	0.488722
19_3	3999383-3003165	718	0.15	0.576441
19_8	8999395-8000233	577	0.15	0.496241
1_84	84998851-84002231	437	0.15	0.466165
27_2	2998886-2000333	1058	0.15	0.661654
20_2	2992559-2001696	474	0.15	0.468672
28_1	1996248-1001634	560	0.15	0.508772
3_0	993284-18591	342	0.15	0.380952
20_6	6997363-6003648	587	0.15	0.531328
1_115	115999819-115001140	373	0.15	0.403509
9_9	9998398-9000575	617	0.15	0.558897
18_4	4999445-4001669	643	0.15	0.538847
23_1	1999878-1001570	822	0.15	0.586466
24_2	2999102-2000563	810	0.15	0.636591
3_96	96996738-96002115	408	0.15	0.426065
23_3	3999610-3000994	782	0.15	0.561404
1_130	130998727-130001965	398	0.14	0.411028
14_0	999797-50084	413	0.14	0.418546
5_14	14989658-14002615	386	0.14	0.421053
3_25	25997361-25000983	364	0.14	0.393484
14_6	6998468-6001464	583	0.14	0.473684
13_5	5998604-5001506	541	0.14	0.468672
21_4	4998314-4001279	873	0.14	0.679198
1_193	193998457-193000093	413	0.14	0.423559
3_32	32997998-32001408	316	0.14	0.360902
18_2	2999727-2033439	578	0.14	0.541353
5_15	15998814-15000770	391	0.14	0.431078
1_57	57997976-57000875	405	0.14	0.458647
15_4	4999664-4000820	608	0.14	0.511278
15_1	1998062-1002290	644	0.14	0.601504
18_6	6999386-6000481	791	0.14	0.611529
1_65	65997098-65000069	415	0.14	0.433584
3_58	58998514-58004742	375	0.14	0.365915
23_5	5773936-5004587	291	0.14	0.360902
2_80	80997612-80003122	295	0.14	0.373434
3_89	89994428-89000059	262	0.14	0.310777
1_114	114999023-114003129	421	0.14	0.433584
3_57	57998852-57002054	323	0.14	0.360902
2_16	16998562-16000151	336	0.14	0.368421
9_14	14997194-14001725	489	0.13	0.458647
2_88	88998286-88000219	273	0.13	0.300752
12_8	8998440-8001126	603	0.13	0.513784
7_30	30998258-30001345	519	0.13	0.486216
12_16	16999550-16001584	431	0.13	0.441103
5_11	11992136-11002607	350	0.13	0.390977
1_132	132998333-132003945	394	0.13	0.421053
12_11	11998408-11001448	455	0.13	0.441103
24_1	1999963-1000070	814	0.13	0.596491
3_110	110988894-110000758	385	0.13	0.401002
2_83	83995858-83001834	262	0.13	0.308271
14_7	7997901-7000562	615	0.13	0.538847
19_0	997881-8216	527	0.13	0.443609
1_62	62998063-62000024	356	0.13	0.358396
11_15	15999835-15000155	608	0.13	0.511278
3_33	33998952-33001857	416	0.13	0.406015
1_117	117999422-117006518	321	0.13	0.350877
3_102	102999526-102001974	391	0.13	0.393484
7_24	24999666-24000573	425	0.13	0.370927
1_109	109996559-109000932	411	0.13	0.406015
7_20	20999643-20004771	432	0.13	0.378446
4_77	77998814-77003477	350	0.13	0.37594
1_63	63995624-63001124	376	0.12	0.345865
18_5	5998715-5003077	790	0.12	0.629073
3_35	35993013-35001332	327	0.12	0.340852
2_74	74996653-74002335	274	0.12	0.325815
7_32	32989622-32001927	402	0.12	0.411028
5_24	24999191-24000730	395	0.12	0.393484
21_2	2999039-2000258	896	0.12	0.616541
2_106	106999646-106002057	309	0.12	0.348371
1_0	997412-12116	309	0.12	0.340852
14_1	1999306-1002891	653	0.12	0.503759
10_18	18999247-18002849	734	0.12	0.521303
1_186	186995095-186004375	353	0.12	0.393484
6_2	2999246-2000347	461	0.12	0.441103
12_14	14999568-14000037	524	0.12	0.478697
1_174	174999542-174003948	374	0.12	0.343358
3_97	97996833-97000550	385	0.12	0.428571
2_86	86999114-86000058	264	0.12	0.270677
19_1	1999134-1000224	705	0.12	0.60401
13_6	6997869-6003685	531	0.12	0.471178
2_34	34996555-34001756	365	0.12	0.353383
27_1	1999479-1012090	745	0.12	0.578947
4_48	48999624-48001582	341	0.12	0.365915
6_11	11998094-11001860	416	0.12	0.378446
3_53	53994642-53000640	308	0.12	0.33584
17_4	4998341-4000959	724	0.12	0.546366
1_113	113979478-113006714	319	0.12	0.345865
19_6	6999373-6000751	602	0.12	0.511278
12_12	12996489-12001263	472	0.11	0.431078
13_4	4996964-4006314	447	0.11	0.388471
6_13	13998969-13000859	407	0.11	0.398496
2_22	22996354-22138978	291	0.11	0.270677
14_11	11999159-11000915	616	0.11	0.526316
3_95	95999172-95002461	404	0.11	0.418546
1_38	38998289-38002174	417	0.11	0.37594
5_27	27998417-27000696	402	0.11	0.388471
14_4	4999941-4001151	549	0.11	0.496241
5_34	34981535-34003454	326	0.11	0.340852
1_79	79999317-79001243	397	0.11	0.368421
18_9	9998762-9007122	498	0.11	0.438596
12_10	10998376-10003317	470	0.11	0.441103
1_123	123999385-123017476	338	0.11	0.373434
10_13	13999140-13000454	692	0.11	0.551378
17_8	8999248-8000497	704	0.11	0.531328
1_135	135998284-135001743	432	0.11	0.453634
9_12	12997791-12001048	493	0.11	0.458647
3_75	75999748-75003293	402	0.11	0.388471
5_33	33997548-33000920	309	0.11	0.353383
12_18	18999471-18002476	551	0.11	0.45614
17_5	5999595-5000149	541	0.11	0.478697
21_1	1999733-1001186	877	0.11	0.626566
1_183	183999208-183006281	415	0.11	0.390977
3_76	76997592-76001617	393	0.11	0.325815
14_5	5998676-5000251	649	0.11	0.52381
11_16	16999456-16000965	594	0.11	0.506266
11_0	997948-62065	443	0.11	0.41604
3_55	55995615-55005401	354	0.11	0.365915
8_27	27999759-27000706	529	0.11	0.496241
19_7	7998127-7003296	595	0.11	0.496241
5_36	36999672-36007279	368	0.11	0.353383
23_2	2997170-2003312	690	0.11	0.508772
2_99	99999029-99005572	370	0.11	0.373434
1_45	45998217-45001631	393	0.11	0.388471
3_59	59998508-59001007	380	0.11	0.378446
7_16	16998577-16000378	428	0.11	0.385965
1_177	177998600-177000356	399	0.11	0.383459
10_9	9999999-9001929	518	0.11	0.403509
2_28	28997275-28002321	302	0.11	0.328321
12_17	17999819-17003923	555	0.11	0.446115
14_9	9998826-9000607	703	0.1	0.471178
1_78	78998024-78000783	349	0.1	0.385965
10_19	19998197-19001184	688	0.1	0.531328
7_1	1999224-1000656	496	0.1	0.463659
17_10	10940517-10000343	416	0.1	0.403509
1_37	37996887-37005757	377	0.1	0.383459
3_19	19995136-19002818	358	0.1	0.338346
13_9	9997149-9001252	513	0.1	0.446115
2_36	36993589-36000394	337	0.1	0.35589
1_61	61998748-61000224	354	0.1	0.380952
6_1	1991512-1001852	451	0.1	0.431078
6_18	18998825-18005021	428	0.1	0.413534
1_11	11999313-11000279	371	0.1	0.378446
18_1	1868661-1000133	601	0.1	0.498747
5_28	28996407-28003041	364	0.1	0.333333
4_62	62997901-62008497	357	0.1	0.338346
6_15	15982864-15000230	339	0.1	0.363409
20_10	10998439-10009222	403	0.1	0.401002
4_49	49998108-49001697	329	0.1	0.37594
7_31	31996005-31000070	490	0.1	0.466165
3_4	4998769-4001862	357	0.1	0.365915
1_110	110997312-110000211	441	0.1	0.428571
8_21	21999013-21004762	480	0.1	0.463659
13_16	16998078-16002637	488	0.1	0.443609
6_8	8999337-8002588	511	0.1	0.443609
7_29	29998961-29003303	476	0.1	0.403509
1_128	128997272-128002385	366	0.1	0.431078
1_47	47999987-47000356	428	0.1	0.43609
7_3	3996728-3000684	415	0.1	0.398496
8_18	18999028-18000034	416	0.1	0.401002
3_105	105990941-105014226	362	0.1	0.358396
10_1	1996855-1000852	626	0.1	0.486216
1_44	44997785-44001039	381	0.1	0.373434
15_2	2999282-2000804	570	0.1	0.483709
3_100	100998847-100001846	361	0.1	0.385965
12_9	9998218-9002759	484	0.1	0.431078
4_45	45998700-45003114	363	0.1	0.345865
17_7	7999150-7000143	683	0.1	0.526316
1_168	168997872-168005668	318	0.1	0.320802
18_7	7999684-7001181	425	0.1	0.426065
1_124	124996146-124001748	370	0.1	0.373434
26_1	1999197-1000350	605	0.1	0.506266
20_7	7998579-7000004	499	0.1	0.428571
3_98	98998990-98001604	335	0.1	0.403509
6_14	14999572-14006828	448	0.1	0.421053
9_23	23999904-23001311	496	0.1	0.431078
2_77	77999113-77000552	315	0.1	0.318296
3_3	3999518-3006344	342	0.1	0.35589
7_27	27998248-27000472	478	0.1	0.423559
7_13	13996021-13000932	440	0.1	0.468672
1_125	125995962-125000073	352	0.1	0.330827
3_18	18998324-18000047	381	0.1	0.380952
4_65	65994815-65002564	382	0.1	0.365915
7_19	19997606-19003818	270	0.1	0.320802
24_0	999191-7891	703	0.1	0.536341
1_14	14997821-14001980	328	0.1	0.338346
1_165	165999445-165000717	400	0.1	0.388471
10_14	14998393-14002632	604	0.1	0.488722
13_2	2994904-2000330	502	0.1	0.441103
1_181	181996465-181001172	388	0.1	0.360902
1_167	167998892-167001200	358	0.1	0.363409
2_38	38997725-38006720	329	0.1	0.363409
7_14	14996520-14001818	432	0.1	0.390977
14_8	8998930-8000346	616	0.1	0.531328
2_6	6996124-6003435	325	0.1	0.350877
14_12	12990825-12001625	486	0.1	0.431078
10_16	16999678-16001397	623	0.1	0.518797
9_8	8995857-8000477	531	0.1	0.446115
5_42	42998677-42004473	370	0.1	0.338346
3_107	107998878-107000792	438	0.1	0.39599
1_27	27995808-27000790	349	0.1	0.348371
11_12	12998947-12000479	554	0.1	0.446115
5_35	35995637-35003021	337	0.1	0.353383
1_83	83996167-83003713	382	0.1	0.406015
4_66	66998777-66005172	406	0.1	0.385965
3_28	28989713-28001025	342	0.1	0.333333
1_121	121998086-121004601	385	0.1	0.418546
3_88	88995205-88001088	336	0.1	0.340852
1_155	155998399-155000884	429	0.1	0.431078
3_54	54998896-54005855	377	0.1	0.363409
1_112	112996260-112003431	403	0.09	0.426065
3_62	62995422-62007476	276	0.09	0.310777
2_101	101998789-101001617	351	0.09	0.358396
5_10	10999184-10003219	400	0.09	0.428571
3_2	2998867-2000032	242	0.09	0.273183
14_2	2999263-2000438	629	0.09	0.553885
3_91	91999970-91001655	368	0.09	0.37594
1_59	59999797-59000685	368	0.09	0.373434
6_19	19951255-19001309	439	0.09	0.350877
1_51	51997357-51000434	352	0.09	0.373434
1_66	66999272-66000175	391	0.09	0.37594
1_150	150991782-150001985	355	0.09	0.360902
11_14	14996123-14001094	506	0.09	0.441103
6_21	21999640-21000789	460	0.09	0.428571
3_29	29999617-29025817	318	0.09	0.315789
5_25	25999154-25000385	384	0.09	0.353383
2_30	30999519-30004050	315	0.09	0.380952
6_17	17997278-17010826	414	0.09	0.413534
1_133	133996605-133002233	433	0.09	0.408521
12_1	1999418-1007173	449	0.09	0.373434
4_63	63999612-63002352	354	0.09	0.323308
21_3	3998996-3001322	772	0.09	0.588972
6_34	34999419-34000326	432	0.09	0.403509
1_22	22996000-22001940	412	0.09	0.393484
9_16	16999606-16001716	626	0.09	0.463659
1_118	118991475-118001586	411	0.09	0.37594
8_23	23999911-23003003	497	0.09	0.441103
1_104	104917298-104001018	401	0.09	0.41604
7_28	28998425-28002821	472	0.09	0.418546
14_10	10999961-10000304	652	0.09	0.508772
17_3	3999541-3000636	683	0.09	0.551378
9_17	17999967-17001007	600	0.09	0.481203
2_62	62998786-62001908	307	0.09	0.318296
20_3	3997580-3001105	483	0.09	0.411028
1_39	39997444-39000098	352	0.09	0.365915
11_1	1998079-1005255	374	0.09	0.370927
5_30	30994841-30001461	367	0.09	0.35589
8_25	25997677-25000224	435	0.09	0.390977
2_90	90999856-90003701	362	0.09	0.353383
13_15	15998451-15001512	482	0.09	0.418546
7_10	10995068-10002707	453	0.09	0.431078
6_4	4995203-4003421	462	0.09	0.390977
9_19	19999306-19000810	544	0.09	0.47619
1_120	120994248-120003806	407	0.09	0.37594
1_122	122995823-122000993	432	0.09	0.398496
3_106	106997009-106005694	380	0.09	0.358396
1_98	98999843-98002972	331	0.09	0.323308
17_2	2999617-2000249	607	0.09	0.513784
3_20	20996400-20000278	335	0.09	0.338346
13_12	12999639-12000451	468	0.09	0.41604
17_1	1993540-1000299	591	0.09	0.496241
20_5	5999452-5000651	524	0.09	0.47619
5_52	52997823-52001366	401	0.09	0.406015
1_154	154998176-154000670	371	0.09	0.363409
8_19	19988077-19004104	406	0.09	0.388471
2_72	72997698-72008029	316	0.09	0.308271
9_15	15999852-15000216	509	0.09	0.448622
3_78	78999327-78012352	343	0.09	0.350877
3_56	56993621-56000993	393	0.09	0.37594
4_39	39999666-39000705	327	0.09	0.295739
1_50	50997980-50001205	360	0.09	0.365915
2_33	33998866-33002170	321	0.09	0.343358
9_20	20996719-20000672	540	0.09	0.408521
1_189	189999804-189002387	437	0.09	0.418546
7_18	18998345-18012175	319	0.09	0.343358
3_37	37999054-37001157	316	0.09	0.330827
1_12	12999010-12000455	384	0.09	0.343358
1_15	15999960-15000413	345	0.09	0.343358
3_86	86998715-86000672	336	0.09	0.363409
1_166	166999195-166000511	418	0.09	0.373434
1_60	60997051-60004355	368	0.09	0.360902
3_93	93994973-93001659	346	0.09	0.348371
2_61	61992322-61003805	290	0.09	0.338346
2_70	70995838-70002582	262	0.09	0.298246
14_3	3999889-3001973	587	0.09	0.483709
20_4	4999255-4000143	505	0.09	0.43609
9_6	6998596-6004577	486	0.09	0.423559
3_21	21996787-21006614	376	0.09	0.388471
3_109	109997943-109000563	423	0.09	0.368421
13_8	8998322-8000885	444	0.09	0.360902
5_49	49999621-49000452	383	0.09	0.363409
1_138	138999541-138002601	363	0.09	0.350877
3_73	73996184-73000044	311	0.09	0.310777
4_84	84998320-84004502	388	0.09	0.373434
1_67	67991459-67000674	332	0.09	0.308271
1_111	111999862-111001733	401	0.09	0.370927
11_10	10994410-10000131	436	0.09	0.39599
9_5	5998634-5000912	485	0.09	0.443609
1_192	192997114-192000815	362	0.09	0.35589
8_7	7999901-7004059	496	0.09	0.441103
3_103	103999969-103005146	366	0.09	0.333333
1_190	190991860-190000382	384	0.09	0.368421
3_108	108999411-108000266	390	0.08	0.358396
2_97	97998490-97000549	359	0.08	0.343358
8_28	28999995-28001005	487	0.08	0.431078
3_47	47998316-47001081	425	0.08	0.388471
7_4	4998023-4000581	408	0.08	0.380952
1_70	70995519-70004794	387	0.08	0.350877
9_1	1999765-1000417	564	0.08	0.483709
8_26	26998071-26000275	479	0.08	0.43609
9_4	4999336-4000836	516	0.08	0.433584
2_31	31998250-31002183	301	0.08	0.290727
2_67	67998225-67004838	315	0.08	0.26817
5_9	9998051-9000305	417	0.08	0.37594
2_35	35998533-35001389	290	0.08	0.280702
1_1	1999125-1003228	304	0.08	0.328321
3_82	82994029-82000697	346	0.08	0.35589
2_137	137998431-137014038	329	0.08	0.333333
7_17	17999298-17000545	366	0.08	0.353383
6_31	31998155-31001205	477	0.08	0.41604
1_35	35998816-35002005	358	0.08	0.300752
2_26	26999450-26073012	252	0.08	0.295739
2_1	1991005-1000653	320	0.08	0.313283
6_5	5997582-5000233	410	0.08	0.35589
5_39	39998360-39000466	360	0.08	0.343358
10_15	15998420-15000035	608	0.08	0.45614
12_19	19922740-19003142	431	0.08	0.385965
3_45	45998872-45000626	421	0.08	0.378446
1_16	16994858-16002529	377	0.08	0.373434
7_25	25999993-25001370	389	0.08	0.353383
5_12	12993860-12001614	325	0.08	0.330827
3_1	1999234-1000324	279	0.08	0.303258
6_9	9999004-9000091	483	0.08	0.438596
6_24	24999742-24001009	455	0.08	0.421053
6_29	29999994-29001552	515	0.08	0.448622
3_15	15999193-15001798	398	0.08	0.37594
11_13	13999472-13001093	467	0.08	0.411028
6_28	28999724-28003701	490	0.08	0.453634
9_2	2998908-2004955	524	0.08	0.433584
7_2	2998804-2000697	371	0.08	0.388471
1_93	93991264-93005509	284	0.08	0.305764
5_31	31998709-31000460	245	0.08	0.263158
1_100	100988805-100003420	345	0.08	0.378446
4_69	69993865-69000658	367	0.08	0.368421
1_81	81994832-81008377	355	0.08	0.353383
3_72	72995643-72001647	330	0.08	0.365915
2_110	110993886-110000921	311	0.08	0.320802
8_13	13999975-13001030	373	0.08	0.353383
20_8	8999959-8001318	514	0.08	0.39599
1_152	152996463-152000904	341	0.08	0.33584
1_77	77997858-77001265	328	0.08	0.328321
6_3	3999959-3000060	443	0.08	0.421053
1_54	54998619-54001671	257	0.08	0.263158
1_101	101993781-101022830	350	0.08	0.325815
22_1	1997368-1001183	500	0.08	0.453634
2_98	98998465-98001528	365	0.08	0.338346
9_3	3998841-3000364	537	0.08	0.466165
3_24	24996970-24003566	352	0.08	0.330827
3_66	66998344-66003911	381	0.08	0.39599
6_10	10998696-10002987	454	0.08	0.408521
3_87	87998702-87002060	408	0.08	0.418546
2_139	139999004-139007141	364	0.08	0.353383
2_89	89999952-89003787	332	0.08	0.345865
2_87	87998891-87003814	258	0.08	0.293233
9_18	18998622-18001040	587	0.08	0.496241
1_68	68994689-68001891	367	0.08	0.363409
7_21	21997736-21003096	448	0.08	0.438596
4_40	40998594-40001790	383	0.08	0.338346
18_10	10987050-10000907	411	0.08	0.365915
9_22	22998001-22001116	579	0.08	0.458647
1_91	91998027-91001335	372	0.08	0.323308
5_51	51999633-51000232	451	0.08	0.393484
2_73	73995869-73003968	233	0.08	0.24812
15_12	12719992-12000000	283	0.08	0.303258
1_151	151999805-151003778	304	0.08	0.350877
11_19	19997265-19001109	394	0.08	0.380952
1_82	82993071-82001576	376	0.08	0.373434
4_46	46999868-46000232	411	0.08	0.398496
3_46	46997571-46000857	377	0.08	0.383459
3_67	67999348-67000802	433	0.08	0.406015
2_48	48999819-48002673	307	0.08	0.293233
4_85	85998919-85008137	405	0.08	0.370927
6_20	20996644-20013603	469	0.08	0.403509
6_30	30999133-30002827	423	0.08	0.403509
1_185	185998748-185000255	389	0.08	0.363409
2_8	8995192-8000839	323	0.08	0.363409
2_42	42998628-42007964	328	0.08	0.313283
5_57	57999018-57002474	396	0.08	0.393484
5_54	54995952-54001090	422	0.08	0.433584
13_13	13998680-13000987	431	0.08	0.340852
2_47	47999595-47000713	330	0.08	0.328321
4_43	43998491-43001322	421	0.08	0.406015
2_81	81937220-81000547	246	0.08	0.340852
8_5	5996532-5000864	375	0.08	0.358396
1_71	71999883-71000214	380	0.08	0.393484
7_22	22997682-22000044	391	0.08	0.383459
3_99	99997219-99013878	291	0.08	0.258145
1_156	156999493-156000416	376	0.08	0.368421
3_61	61995869-61002343	277	0.08	0.260652
3_50	50995571-50003330	420	0.08	0.358396
2_138	138999926-138001606	365	0.08	0.343358
2_100	100997520-100001014	287	0.08	0.295739
12_2	2990042-2000396	414	0.08	0.363409
1_146	146999886-146007409	470	0.08	0.408521
1_2	2999255-2000227	369	0.08	0.378446
9_21	21998754-21000594	621	0.08	0.47619
1_136	136995746-136000792	400	0.07	0.348371
4_61	61994567-61001499	393	0.07	0.333333
1_163	163997718-163002258	293	0.07	0.288221
2_10	10998597-10001868	303	0.07	0.26817
1_86	86998417-86005235	344	0.07	0.330827
3_92	92999701-92000582	405	0.07	0.393484
2_91	91999701-91002179	307	0.07	0.338346
1_92	92999699-92001660	386	0.07	0.41604
4_60	60998203-60000075	423	0.07	0.403509
13_11	11999395-11007183	482	0.07	0.408521
1_96	96999948-96002954	329	0.07	0.310777
20_9	9990270-9002657	459	0.07	0.451128
6_26	26998783-26001701	517	0.07	0.401002
8_16	16999309-16004081	464	0.07	0.408521
1_97	97998156-97001132	283	0.07	0.293233
2_135	135950768-135000313	313	0.07	0.295739
5_48	48995453-48000731	372	0.07	0.33584
5_38	38996916-38000437	376	0.07	0.343358
1_131	131997291-131002927	402	0.07	0.383459
2_46	46996287-46005192	363	0.07	0.363409
3_81	81997801-81002477	398	0.07	0.363409
10_17	17999778-17001414	676	0.07	0.518797
3_74	74999708-74001640	260	0.07	0.285714
1_144	144999110-144000086	426	0.07	0.408521
7_15	15999688-15001757	406	0.07	0.368421
7_12	12998804-12000277	436	0.07	0.390977
1_43	43997742-43003391	350	0.07	0.328321
4_53	53999285-53002452	324	0.07	0.333333
13_1	1999797-1002151	256	0.07	0.250627
3_17	17997664-17000437	371	0.07	0.363409
1_56	56998456-56000162	411	0.07	0.345865
26_0	999374-5950	580	0.07	0.441103
1_7	7995739-7003440	346	0.07	0.345865
2_5	5998850-5000041	290	0.07	0.338346
9_13	13998539-13000454	452	0.07	0.443609
1_4	4998207-4003871	316	0.07	0.320802
1_102	102999615-102004903	401	0.07	0.33584
1_80	80995276-80001060	369	0.07	0.33584
2_68	68997358-68002388	317	0.07	0.280702
3_79	79999932-79003213	348	0.07	0.290727
1_64	64998812-64003650	347	0.07	0.318296
6_27	27999574-27000325	491	0.07	0.39599
5_45	45999760-45004270	398	0.07	0.406015
8_1	1999902-1002608	366	0.07	0.313283
7_5	5999977-5002537	373	0.07	0.348371
1_25	25998907-25059942	290	0.07	0.293233
2_69	69999390-69000098	331	0.07	0.293233
5_46	46999912-46000853	385	0.07	0.406015
25_0	999786-5825	283	0.07	0.313283
1_95	95999506-95003483	336	0.07	0.333333
5_37	37997805-37001174	422	0.07	0.318296
1_10	10996591-10002413	348	0.07	0.340852
7_11	11998127-11000439	470	0.07	0.39599
2_127	127991942-127001901	281	0.07	0.280702
2_57	57994157-57004499	305	0.07	0.310777
11_18	18994696-18001466	411	0.07	0.330827
4_74	74999379-74001668	281	0.07	0.283208
6_22	22996061-22000121	395	0.07	0.350877
2_112	112995482-112005094	317	0.07	0.295739
1_191	191998530-191018395	322	0.07	0.338346
5_56	56997472-56001042	373	0.07	0.328321
3_38	38995535-38003347	344	0.07	0.325815
1_48	48999249-48001833	404	0.07	0.393484
15_0	999898-24593	441	0.07	0.390977
19_2	2996897-2000430	571	0.07	0.481203
2_19	19999423-19000039	339	0.07	0.318296
3_80	80997934-80000782	368	0.07	0.380952
4_70	70999645-70000654	307	0.07	0.318296
2_21	21901484-21000558	319	0.07	0.35589
7_9	9999479-9002144	429	0.07	0.368421
2_66	66996183-66007682	317	0.07	0.290727
21_0	996087-13225	573	0.07	0.438596
3_65	65996806-65001841	327	0.07	0.313283
5_23	23999258-23001333	382	0.07	0.303258
2_108	108991091-108000662	319	0.07	0.323308
4_47	47996843-47000597	347	0.07	0.358396
3_12	12995489-12226630	272	0.07	0.290727
8_20	20998394-20004100	408	0.07	0.365915
22_2	2999963-2002531	366	0.07	0.33584
4_68	68996029-68001472	359	0.07	0.315789
1_99	99999595-99003283	369	0.07	0.313283
3_8	8999273-8003076	361	0.07	0.315789
1_94	94997391-94002604	294	0.07	0.273183
4_52	52999436-52000121	357	0.07	0.338346
2_51	51998771-51000883	291	0.07	0.285714
7_26	26998534-26001902	473	0.07	0.390977
5_40	40999047-40000042	363	0.07	0.345865
18_0	996797-52516	454	0.07	0.426065
1_162	162999938-162002042	390	0.07	0.368421
13_14	14996106-14001745	424	0.07	0.378446
5_18	18986761-18005281	372	0.07	0.358396
1_18	18988390-18004499	328	0.07	0.305764
6_32	32999910-32001747	457	0.06	0.401002
5_43	43998506-43001408	421	0.06	0.398496
8_9	9997375-9001532	369	0.06	0.325815
1_89	89998645-89000395	368	0.06	0.315789
3_48	48999018-48004423	423	0.06	0.373434
5_58	58996253-58001133	390	0.06	0.330827
2_49	49995902-49000825	314	0.06	0.303258
3_34	34996929-34001105	300	0.06	0.280702
9_7	7998866-7005445	493	0.06	0.385965
3_16	16998514-16001747	349	0.06	0.320802
1_147	147995898-147006549	326	0.06	0.33584
6_0	999781-517174	210	0.06	0.213033
3_51	51998643-51000317	397	0.06	0.35589
4_37	37995028-37004104	373	0.06	0.313283
1_139	139951166-139001905	336	0.06	0.350877
5_22	22995297-22000062	329	0.06	0.323308
1_3	3999701-3000135	269	0.06	0.238095
1_21	21998931-21007210	384	0.06	0.350877
5_19	19998127-19001912	415	0.06	0.360902
1_30	30998321-30001634	424	0.06	0.37594
1_153	153996178-153001383	407	0.06	0.411028
5_16	16998250-16000805	378	0.06	0.373434
2_39	39999827-39001197	338	0.06	0.330827
2_50	50998670-50001247	237	0.06	0.293233
1_157	157998434-157001857	308	0.06	0.265664
11_17	17997723-17000223	497	0.06	0.431078
3_26	26999094-26000884	366	0.06	0.333333
6_25	25999547-25000919	487	0.06	0.418546
5_44	44999656-44001572	405	0.06	0.380952
1_23	23998010-23001712	383	0.06	0.360902
5_20	20998261-20000972	398	0.06	0.330827
2_27	27992309-27004477	316	0.06	0.313283
5_21	21994735-21002410	366	0.06	0.350877
1_187	187999263-187000380	376	0.06	0.343358
8_4	4992901-4001015	383	0.06	0.35589
1_13	13998667-13003777	323	0.06	0.303258
8_17	17999858-17001478	450	0.06	0.378446
4_89	89997729-89007137	353	0.06	0.313283
5_6	6999673-6392478	238	0.06	0.223058
2_113	113997457-113001416	276	0.06	0.290727
2_130	130998287-130000481	276	0.06	0.260652
1_20	20999694-20003201	366	0.06	0.298246
3_42	42998346-42003790	379	0.06	0.370927
3_36	36993287-36002067	317	0.06	0.318296
2_103	103998205-103000257	301	0.06	0.318296
2_65	65999518-65002987	302	0.06	0.303258
4_33	33999667-33001303	384	0.06	0.333333
4_81	81998533-81001865	361	0.06	0.350877
2_2	2999225-2001795	340	0.06	0.315789
5_4	4998792-4001030	331	0.06	0.315789
1_116	116998165-116024185	309	0.06	0.295739
1_49	49997561-49002896	414	0.06	0.338346
7_0	997983-35414	356	0.06	0.345865
5_1	1997460-1003775	381	0.06	0.380952
1_17	17999746-17000892	341	0.06	0.310777
4_83	83997289-83002589	321	0.06	0.333333
2_144	144995446-144017229	240	0.06	0.26817
5_17	17999180-17004254	372	0.06	0.363409
8_14	14999112-14000656	396	0.06	0.330827
5_8	8988758-8000498	398	0.06	0.353383
3_9	9999622-9000982	376	0.06	0.328321
2_107	107995223-107004950	332	0.06	0.310777
2_37	37992884-37019018	291	0.06	0.288221
2_24	24998126-24000111	287	0.06	0.26817
2_75	75999500-75000894	259	0.06	0.24812
4_59	59996697-59000129	390	0.06	0.373434
4_79	79997634-79003361	321	0.06	0.320802
6_12	12998278-12001632	397	0.06	0.310777
1_143	143996945-143002040	390	0.06	0.348371
8_24	24998083-24000565	476	0.06	0.39599
1_34	34997356-34000181	428	0.06	0.358396
6_23	23997684-23001607	461	0.06	0.401002
3_40	40999517-40001049	384	0.06	0.358396
3_77	77983389-77003653	372	0.06	0.345865
1_195	195995407-195003475	426	0.06	0.318296
2_41	41999433-41001878	310	0.06	0.290727
4_15	15999159-15000769	360	0.06	0.313283
5_53	53997021-53001414	416	0.06	0.383459
2_115	115999263-115004723	297	0.06	0.275689
1_24	24994263-24001443	283	0.06	0.300752
2_104	104998000-104002020	302	0.06	0.298246
1_6	6999769-6001226	306	0.06	0.320802
3_52	52995441-52002322	349	0.06	0.368421
2_4	4998859-4003961	328	0.06	0.350877
3_90	90992375-90006584	295	0.06	0.288221
4_50	50997579-50000237	325	0.06	0.305764
3_49	49998677-49003295	366	0.06	0.308271
3_41	41996680-41003022	373	0.06	0.365915
2_111	111988343-111000887	314	0.06	0.320802
2_18	18999782-18000346	332	0.06	0.325815
2_60	60996514-60003525	294	0.06	0.308271
1_137	137999605-137000784	350	0.06	0.298246
1_103	103999481-103001077	373	0.06	0.360902
1_119	119999736-119000766	371	0.06	0.320802
4_25	25998172-25001584	351	0.06	0.330827
11_3	3995137-3323234	257	0.06	0.290727
1_87	87996864-87001768	292	0.06	0.313283
2_123	123994420-123000283	327	0.06	0.278196
1_184	184994789-184000347	337	0.06	0.383459
1_85	85998899-85000672	341	0.06	0.315789
1_26	26999593-26002113	352	0.06	0.300752
4_41	41997527-41001099	349	0.06	0.325815
2_132	132993039-132002106	301	0.06	0.290727
21_6	6815670-6001123	566	0.06	0.453634
2_133	133998978-133002882	251	0.06	0.255639
1_28	28997304-28003314	340	0.06	0.295739
2_7	7998001-7000241	334	0.06	0.275689
1_88	88998272-88000796	304	0.06	0.290727
3_6	6997376-6000022	375	0.06	0.338346
2_71	71999148-71002370	244	0.06	0.24812
4_0	989515-50180	227	0.06	0.230576
3_39	39997355-39000117	382	0.06	0.360902
4_4	4994926-4003790	358	0.06	0.295739
4_27	27994859-27000372	346	0.06	0.370927
5_26	26995578-26000520	359	0.06	0.330827
3_44	44999285-44001824	397	0.06	0.398496
1_19	19999353-19003354	323	0.06	0.293233
8_15	15993205-15001133	393	0.06	0.345865
5_7	7989300-7003160	411	0.06	0.358396
5_32	32997980-32001226	201	0.06	0.197995
2_118	118995510-118000748	298	0.06	0.318296
4_1	1994713-1000448	287	0.06	0.288221
5_50	50995869-50007692	419	0.06	0.35589
4_22	22989145-22003900	330	0.06	0.280702
2_45	45999159-45009480	319	0.05	0.300752
4_38	38997248-38000124	370	0.05	0.388471
3_11	11696784-11001927	254	0.05	0.263158
3_64	64997995-64001501	290	0.05	0.273183
4_16	16998635-16001139	325	0.05	0.33584
4_58	58996848-58004781	389	0.05	0.348371
8_22	22999947-22002669	492	0.05	0.393484
4_3	3999498-3005385	323	0.05	0.305764
3_7	7998141-7002535	398	0.05	0.363409
3_23	23998205-23000202	287	0.05	0.283208
11_2	2742622-2000809	280	0.05	0.270677
4_73	73993683-73002356	284	0.05	0.253133
6_16	16995254-16010813	393	0.05	0.383459
5_29	29998109-29001834	355	0.05	0.360902
2_141	141992858-141004918	307	0.05	0.260652
2_44	44997161-44000126	336	0.05	0.33584
4_56	56994397-56000059	319	0.05	0.298246
19_9	9972338-9001097	316	0.05	0.273183
1_33	33998234-33001775	417	0.05	0.350877
1_31	31999153-31003556	373	0.05	0.348371
1_5	5998429-5000780	404	0.05	0.363409
2_122	122999883-122000094	283	0.05	0.288221
4_9	9999279-9001502	314	0.05	0.263158
4_10	10997575-10005906	334	0.05	0.285714
4_80	80998793-80000362	339	0.05	0.288221
1_69	69998681-69000881	371	0.05	0.318296
4_71	71999395-71003851	330	0.05	0.325815
1_8	8999996-8002345	286	0.05	0.298246
2_40	40999399-40007952	330	0.05	0.305764
4_36	36998535-36003578	371	0.05	0.328321
4_42	42997484-42002595	376	0.05	0.330827
2_43	43998384-43000798	318	0.05	0.293233
1_159	159994669-159003135	254	0.05	0.253133
3_63	63997299-63015613	314	0.05	0.300752
1_164	164999798-164002665	312	0.05	0.343358
6_6	6991395-6001033	332	0.05	0.310777
4_7	7995092-7004078	321	0.05	0.283208
4_35	35999840-35004761	377	0.05	0.318296
2_92	92998761-92000457	321	0.05	0.273183
4_26	26998818-26001927	330	0.05	0.300752
4_64	64999734-64006402	396	0.05	0.340852
1_36	36996568-36002323	334	0.05	0.298246
1_188	188998231-188000118	390	0.05	0.330827
1_29	29999595-29001510	353	0.05	0.310777
2_55	55998457-55071820	254	0.05	0.230576
2_131	131999754-131005729	318	0.05	0.283208
3_5	5999092-5001208	323	0.05	0.285714
4_86	86969315-86004165	268	0.05	0.225564
4_29	29997606-29000748	349	0.05	0.318296
4_72	72990211-72005129	281	0.05	0.283208
3_71	71998408-71001121	305	0.05	0.275689
4_2	2997067-2000372	329	0.05	0.290727
16_0	606273-24857	237	0.05	0.26817
7_6	6996364-6001174	327	0.05	0.275689
4_14	14994223-14018706	329	0.05	0.26817
1_126	126992757-126001632	296	0.05	0.275689
1_42	42999329-42015780	308	0.05	0.250627
3_60	60999555-60011440	340	0.05	0.310777
5_0	999985-29775	298	0.05	0.24812
4_34	34999560-34001177	395	0.05	0.325815
1_41	41995642-41004327	256	0.05	0.273183
1_158	158998005-158000773	367	0.05	0.305764
3_27	27997762-27014930	340	0.05	0.328321
4_90	90995527-90002208	365	0.05	0.33584
1_46	46999340-46003333	337	0.05	0.310777
4_75	75992482-75004492	257	0.05	0.24812
2_11	11998606-11003135	259	0.05	0.240602
5_41	41998371-41000480	369	0.05	0.323308
4_32	32999605-32003023	346	0.05	0.288221
4_31	31999341-31000353	297	0.05	0.330827
5_55	55995825-55000427	335	0.05	0.333333
4_51	51999782-51000243	256	0.05	0.250627
2_105	105994945-105004198	244	0.05	0.290727
3_68	68998202-68003106	354	0.05	0.300752
1_149	149996423-149006960	321	0.05	0.288221
2_134	134998549-134014144	248	0.05	0.235589
2_54	54945833-54013767	211	0.05	0.210526
4_87	87993363-87021603	326	0.05	0.305764
2_9	9990590-9007009	306	0.05	0.280702
3_22	22998440-22001404	322	0.05	0.283208
3_94	94998337-94002004	329	0.05	0.290727
8_3	3998456-3003767	416	0.05	0.380952
1_40	40997376-40001170	336	0.05	0.285714
4_78	78997657-78000541	297	0.05	0.280702
2_109	109998854-109004728	291	0.05	0.288221
4_23	23999910-23000910	338	0.05	0.278196
8_2	2997611-2001448	340	0.05	0.325815
2_15	15995197-15003866	281	0.05	0.265664
2_93	93999323-93006555	270	0.05	0.293233
2_147	147999277-147002303	249	0.05	0.230576
4_28	28996074-28001305	306	0.05	0.290727
1_9	9999448-9002852	320	0.05	0.290727
1_58	58998134-58000628	355	0.05	0.345865
1_90	90996208-90000293	355	0.05	0.350877
2_102	102994576-102003739	343	0.05	0.285714
2_125	125996039-125000130	295	0.05	0.278196
3_14	14999520-14005101	357	0.05	0.303258
4_82	82995064-82000896	352	0.04	0.308271
2_142	142999715-142006321	292	0.04	0.283208
3_10	10998548-10001439	332	0.04	0.273183
8_8	8998934-8001874	352	0.04	0.35589
1_145	145998774-145000054	406	0.04	0.360902
2_94	94997147-94002120	290	0.04	0.285714
4_6	6999805-6001408	327	0.04	0.270677
2_63	63995650-63004924	285	0.04	0.238095
4_8	8999885-8003167	373	0.04	0.328321
2_13	13998909-13003360	310	0.04	0.280702
3_111	111295538-111002147	71	0.04	0.135338
8_12	12998346-12001823	329	0.04	0.285714
1_194	194998901-194000420	342	0.04	0.298246
2_3	3994287-3005807	292	0.04	0.265664
4_17	17997977-17003745	323	0.04	0.305764
4_44	44996222-44003572	331	0.04	0.288221
2_145	145998779-145001359	356	0.04	0.365915
2_126	126997805-126002785	332	0.04	0.330827
2_117	117995914-117000983	332	0.04	0.33584
5_5	5807130-5002083	262	0.04	0.250627
2_136	136991512-136229298	248	0.04	0.258145
3_83	83999534-83001169	325	0.04	0.283208
4_76	76999095-76001189	308	0.04	0.313283
4_11	11992611-11002130	311	0.04	0.255639
2_32	32998224-32001786	223	0.04	0.225564
2_129	129996848-129000006	327	0.04	0.320802
2_148	148995564-148001681	324	0.04	0.305764
2_96	96996909-96002502	318	0.04	0.245614
2_95	95993890-95000038	256	0.04	0.298246
4_55	55998049-55060435	283	0.04	0.258145
2_140	140995753-140001635	336	0.04	0.288221
4_30	30999840-30000957	294	0.04	0.238095
1_55	55996266-55003844	223	0.04	0.22807
13_17	17998760-17000131	396	0.04	0.315789
1_161	161998317-161046690	227	0.04	0.22807
13_10	10997692-10004731	359	0.04	0.295739
2_12	12999936-12037075	259	0.04	0.263158
27_0	984643-3785	184	0.04	0.215539
4_21	21999067-21001741	334	0.04	0.273183
4_54	54999299-54004324	319	0.04	0.280702
7_8	8998565-8003124	315	0.04	0.285714
4_24	24996950-24002357	320	0.04	0.298246
2_25	25816179-25002058	183	0.04	0.205514
2_20	20997718-20005073	334	0.04	0.300752
3_13	13999985-13003454	348	0.04	0.295739
4_57	57999232-57012689	310	0.04	0.258145
4_88	88998944-88006320	318	0.04	0.26817
2_114	114995221-114004113	252	0.04	0.250627
2_56	56999730-56009150	306	0.04	0.298246
2_146	146998902-146002741	328	0.04	0.253133
2_128	128995428-128000191	270	0.04	0.258145
4_20	20999751-20004361	262	0.04	0.24812
1_141	141909021-141000474	170	0.04	0.165414
4_67	67993309-67001751	332	0.03	0.313283
2_121	121997686-121136774	292	0.03	0.245614
4_12	12999550-12002721	366	0.03	0.323308
2_0	995408-22397	229	0.03	0.22807
5_59	59780211-59001285	281	0.03	0.278196
3_69	69995741-69003876	244	0.03	0.250627
8_11	11997067-11022715	302	0.03	0.303258
4_18	18832896-18000247	234	0.03	0.20802
4_19	19998058-19356644	193	0.03	0.172932
1_140	140998169-140120364	261	0.03	0.20802
5_2	2995845-2002587	198	0.03	0.220551
1_76	76997010-76002358	253	0.03	0.263158
22_0	998656-11040	176	0.03	0.203008
4_5	5997346-5000397	294	0.03	0.263158
2_116	116998389-116001330	274	0.03	0.235589
2_120	120994670-120000142	269	0.03	0.225564
10_0	999195-509881	172	0.03	0.200501
2_14	14999658-14000482	285	0.03	0.255639
9_0	998813-557886	191	0.03	0.203008
7_7	7999380-7006436	124	0.03	0.135338
17_0	999997-662070	166	0.03	0.160401
5_47	47999085-47003017	272	0.03	0.235589
4_13	13959155-13003575	295	0.03	0.255639
1_160	160958391-160006925	184	0.03	0.165414
1_142	142997646-142147613	179	0.03	0.195489
3_43	43998113-43000579	372	0.03	0.290727
13_0	999325-513195	122	0.03	0.142857
6_35	35428840-35000365	131	0.03	0.157895
1_72	72998028-72001446	309	0.03	0.313283
2_58	58998616-58002253	317	0.03	0.253133
8_29	29930152-29000182	297	0.03	0.225564
3_70	70994076-70002059	238	0.03	0.233083
1_32	32998795-32004848	281	0.03	0.218045
2_59	59997211-59001048	291	0.03	0.260652
6_7	7998987-7004604	336	0.02	0.333333
2_124	124988511-124000776	276	0.02	0.238095
2_143	143999571-143000537	178	0.02	0.177945
3_84	84998326-84002422	231	0.02	0.190476
2_53	53984167-53000041	158	0.02	0.200501
1_73	73982371-73001573	241	0.02	0.213033
8_0	999849-13672	288	0.02	0.278196
3_85	85995742-85018373	191	0.02	0.182957
13_18	18379348-18000609	146	0.02	0.145363
1_75	75998477-75152941	157	0.02	0.185464
2_52	52995225-52002456	97	0.02	0.107769
10_20	20384368-20000294	108	0.02	0.140351
2_119	119998775-119000462	111	0.02	0.132832
1_127	127996851-127000401	127	0.02	0.142857
26_5	5242351-5000429	98	0.01	0.107769
5_3	3995567-3004086	178	0.01	0.172932
2_149	149517792-149000875	98	0.01	0.110276
4_91	91262005-91001569	100	0.01	0.105263
1_74	74609611-74001976	109	0.01	0.120301
2_82	82999092-82013163	72	0.01	0.082707
1_148	148999760-148000390	166	0.01	0.140351
11_20	20200990-20000034	68	0.01	0.072682
1_196	196199721-196000017	94	0.01	0.080201
9_24	24066176-24000358	37	0	0.042607
8_10	10079546-10002013	23	0	0.0401
18_11	11017280-11017280	1	0	0.002506
20_14	14093452-14027577	7	0	0.005013
14_15	15541887-15000636	7	0	0
